# Supplementary material for: Schizophrenia Related Variants in CACNA1C also Confer Risk of Autism
Source: PLoS One. 2015 Jul 23;10(7):e0133247. doi: 10.1371/journal.pone.0133247 (PMC4512676; doi:10.1371/journal.pone.0133247)
Supplement: S6 Table — (XLS) [file pone.0133247.s007.xls]

## Sheet: Sheet1
S6 Table. Genotyping data of the selected 18 SNPs in CACNA1C in 239 trios of Han Chinese descent
A= 1 C=2 G=3 T=4						T/C +strand	G/A +	G/C +	G/A +	A/G +	T/G +	A/G +	G/C +	C/A +	T/G +	T/C +	G/T +	T/C +	A/G +	T/G +	G/A +	T/C +	A/G +
FA-ID	P-ID	F-ID	M-ID	SEX	STATUS	rs11062065	rs917365	rs4765663	rs1558322	rs7298845	rs2239031	rs1006737	rs4765905	rs2238060	rs2238070	rs2238083	rs2239062	rs2239074	rs4765686	rs2239109	rs2238090	rs216008	rs6489375
ABC5	1	2	3	1	2	2 2	3 3	3 3	3 3	1 1	3 3	3 3	3 3	1 2	3 4	4 4	4 4	2 2	1 1	3 3	1 1	4 4	1 3
ABC5	2	0	0	1	1	2 2	1 3	3 3	3 3	1 1	3 3	3 3	3 3	1 1	3 4	4 4	4 4	2 4	1 3	3 4	1 3	2 4	3 3
ABC5	3	0	0	2	1	2 2	1 3	2 3	3 3	1 3	3 4	3 3	3 3	2 2	3 3	4 4	4 4	2 2	1 3	3 4	1 3	4 4	1 3
ABC6	1	2	3	1	2	2 4	1 1	3 3	1 3	1 1	3 3	3 3	3 3	1 1	3 3	2 4	3 4	4 4	1 3	4 4	3 3	2 2	3 3
ABC6	2	0	0	1	1	4 4	1 1	3 3	3 3	1 3	3 3	3 3	3 3	1 1	3 4	4 4	3 4	2 4	1 1	3 4	3 3	2 2	1 3
ABC6	3	0	0	2	1	2 2	1 3	2 3	1 3	1 1	3 3	3 3	3 3	1 1	3 4	0 0	4 4	2 4	1 3	4 4	1 3	2 4	3 3
ABC8	1	2	3	1	2	2 2	1 1	3 3	1 3	1 1	3 3	3 3	3 3	1 2	3 4	2 4	3 4	2 2	1 1	4 4	1 3	4 4	3 3
ABC8	2	0	0	1	1	2 4	1 1	2 3	3 3	1 3	3 4	3 3	3 3	1 1	3 4	2 4	3 4	2 2	1 3	4 4	3 3	2 4	1 3
ABC8	3	0	0	2	1	2 2	1 1	3 3	1 3	1 3	3 3	3 3	3 3	2 2	3 3	2 4	4 4	2 2	1 1	4 4	1 3	2 4	3 3
ABC9	1	2	3	1	2	2 4	3 3	2 3	3 3	1 3	4 4	3 3	3 3	1 2	3 3	2 2	4 4	2 4	1 3	4 4	3 3	2 2	3 3
ABC9	2	0	0	1	1	2 4	3 3	3 3	1 3	3 3	3 4	3 3	3 3	1 1	3 4	2 2	4 4	2 2	1 1	3 4	1 3	2 4	3 3
ABC9	3	0	0	2	1	2 2	1 3	2 2	3 3	1 3	4 4	3 3	3 3	1 2	3 3	2 4	4 4	2 4	1 3	4 4	3 3	2 2	1 3
ABC10	1	2	3	1	2	2 4	1 3	3 3	3 3	1 1	3 3	3 3	3 3	2 2	3 3	4 4	4 4	2 2	1 1	4 4	1 3	2 4	1 3
ABC10	2	0	0	1	1	2 2	1 1	2 3	3 3	1 3	3 4	3 3	3 3	2 2	3 3	4 4	4 4	2 2	1 3	4 4	1 3	4 4	3 3
ABC10	3	0	0	2	1	2 4	1 3	3 3	1 3	1 1	3 3	3 3	3 3	1 2	3 3	2 4	4 4	2 2	1 1	4 4	3 3	2 2	1 3
ABC11	1	2	3	1	2	2 2	1 1	2 3	3 3	1 3	3 3	3 3	3 3	1 2	3 4	0 0	4 4	2 4	1 3	4 4	1 3	2 4	1 3
ABC11	2	0	0	1	1	2 2	1 3	0 0	3 3	1 1	3 4	3 3	3 3	2 2	3 3	2 4	4 4	2 4	1 3	3 4	1 3	2 4	3 3
ABC11	3	0	0	2	1	2 2	1 1	2 3	3 3	1 3	3 3	1 3	2 3	1 1	3 4	2 4	4 4	2 4	1 3	4 4	1 3	2 4	1 3
ABC12	1	2	3	1	2	2 2	1 3	2 3	3 3	1 1	3 3	3 3	3 3	1 2	3 4	4 4	3 4	2 2	1 1	3 4	1 1	2 4	1 3
ABC12	2	0	0	1	1	2 2	1 3	2 3	1 3	1 1	3 3	3 3	3 3	2 2	3 3	4 4	3 4	2 2	1 1	4 4	1 3	2 2	3 3
ABC12	3	0	0	2	1	2 2	1 3	3 3	3 3	1 3	3 3	3 3	3 3	1 1	4 4	4 4	3 4	2 2	1 1	3 3	1 3	2 4	1 3
ABC15	1	2	3	1	2	2 2	1 1	3 3	1 3	1 1	3 3	3 3	3 3	1 1	4 4	2 4	3 4	2 2	1 3	4 4	3 3	2 2	1 3
ABC15	2	0	0	1	1	2 2	1 1	0 0	1 3	1 1	3 3	3 3	3 3	1 1	4 4	2 4	4 4	2 4	1 1	3 4	3 3	2 2	1 3
ABC15	3	0	0	2	1	2 2	1 1	2 3	1 3	1 1	3 3	3 3	3 3	1 1	4 4	2 4	3 4	2 2	1 3	3 4	1 3	2 4	3 3
ABC16	1	2	3	1	2	2 2	3 3	2 3	3 3	1 1	3 3	3 3	3 3	1 2	3 4	2 4	3 4	2 4	1 3	3 4	1 3	2 4	1 1
ABC16	2	0	0	1	1	2 2	3 3	2 3	1 3	1 1	3 3	3 3	3 3	1 1	3 4	2 4	3 4	2 4	3 3	3 4	3 3	2 2	1 3
ABC16	3	0	0	2	1	2 2	3 3	3 3	3 3	1 1	3 3	3 3	3 3	1 2	4 4	4 4	3 3	2 2	1 3	4 4	1 3	4 4	1 3
ABC17	1	2	3	1	2	2 2	1 1	3 3	1 1	1 1	3 3	3 3	3 3	1 1	4 4	2 4	4 4	2 2	1 1	3 4	1 1	4 4	1 3
ABC17	2	0	0	1	1	2 2	1 3	2 3	1 3	1 3	3 3	3 3	3 3	1 1	4 4	2 4	4 4	2 2	1 1	4 4	1 3	2 4	3 3
ABC17	3	0	0	2	1	2 2	1 1	0 0	1 1	1 1	3 3	1 3	2 3	1 1	3 4	4 4	3 4	2 2	1 1	3 4	1 3	2 4	1 3
ABC18	1	2	3	1	2	2 2	1 1	2 3	3 3	1 1	3 3	3 3	3 3	1 1	3 4	2 4	4 4	2 2	1 3	4 4	1 3	2 4	1 1
ABC18	2	0	0	1	1	2 2	1 3	3 3	3 3	1 3	3 3	3 3	3 3	1 1	4 4	4 4	4 4	2 2	1 3	4 4	3 3	2 2	1 3
ABC18	3	0	0	2	1	2 2	1 1	2 3	3 3	1 3	3 4	3 3	3 3	1 2	3 3	0 0	4 4	2 2	1 3	4 4	1 3	2 4	1 3
ABC19	1	2	3	1	2	2 4	1 3	3 3	3 3	1 1	3 3	3 3	3 3	1 2	3 3	4 4	3 4	2 2	1 1	3 4	1 1	2 4	1 3
ABC19	2	0	0	1	1	2 2	1 1	3 3	3 3	1 1	3 3	3 3	3 3	1 1	3 4	4 4	3 4	2 2	1 1	3 4	1 3	4 4	1 3
ABC19	3	0	0	2	1	2 4	1 3	3 3	3 3	1 1	3 3	1 3	2 3	2 2	3 3	4 4	3 4	2 4	1 3	4 4	1 3	2 2	3 3
ABC20	1	2	3	1	2	2 4	1 3	3 3	1 1	1 3	3 4	3 3	3 3	1 2	3 4	2 4	3 4	2 2	1 1	3 4	1 3	2 4	3 3
ABC20	2	0	0	1	1	2 4	1 3	3 3	1 3	1 1	3 3	1 3	2 3	1 1	3 4	2 4	3 4	2 2	1 1	3 4	1 3	2 4	3 3
ABC20	3	0	0	2	1	2 2	1 1	3 3	1 1	1 3	3 4	3 3	3 3	2 2	3 3	2 4	3 4	2 4	1 3	4 4	1 3	2 2	1 3
ABC25	1	2	3	1	2	2 2	1 3	3 3	3 3	1 1	3 3	3 3	3 3	1 1	4 4	4 4	3 4	2 2	1 1	4 4	3 3	2 2	3 3
ABC25	2	0	0	1	1	2 4	1 1	3 3	3 3	1 1	3 3	3 3	3 3	1 2	3 4	4 4	4 4	2 2	1 3	4 4	3 3	2 2	1 3
ABC25	3	0	0	2	1	2 2	3 3	3 3	3 3	1 1	3 3	3 3	3 3	1 2	3 4	4 4	3 3	2 2	1 1	4 4	3 3	2 2	3 3
ABC27	1	2	3	1	2	2 4	1 1	2 3	1 3	1 1	3 3	3 3	3 3	1 2	3 4	4 4	4 4	2 2	1 3	4 4	3 3	2 2	3 3
ABC27	2	0	0	1	1	2 4	1 1	2 3	1 3	1 3	3 4	3 3	3 3	1 2	3 4	4 4	4 4	2 2	1 3	4 4	3 3	2 2	3 3
ABC27	3	0	0	2	1	2 2	1 3	3 3	1 3	1 1	3 4	3 3	3 3	2 2	3 3	4 4	3 4	2 2	1 1	3 4	3 3	2 4	3 3
ABC28	1	2	3	1	2	2 2	1 1	3 3	3 3	1 3	3 4	3 3	3 3	1 1	3 4	2 4	4 4	2 2	1 1	4 4	3 3	2 4	1 1
ABC28	2	0	0	1	1	2 2	1 1	3 3	3 3	1 1	3 3	3 3	3 3	1 1	3 4	2 4	4 4	2 4	1 1	4 4	1 3	2 4	1 1
ABC28	3	0	0	2	1	2 4	1 1	3 3	3 3	3 3	4 4	3 3	3 3	1 1	3 4	2 4	3 4	2 4	1 1	4 4	3 3	2 4	1 3
ABC29	1	2	3	1	2	2 2	1 1	3 3	1 3	1 1	3 3	3 3	3 3	1 1	3 4	2 4	4 4	2 2	1 3	4 4	3 3	2 2	1 3
ABC29	2	0	0	1	1	2 2	1 1	3 3	1 3	1 1	3 3	3 3	3 3	1 1	3 4	2 2	4 4	2 2	1 3	3 4	1 3	2 4	1 1
ABC29	3	0	0	2	1	2 2	1 1	3 3	3 3	1 3	3 4	3 3	3 3	1 2	3 4	4 4	4 4	2 2	1 1	3 4	1 3	2 4	1 3
ABC30	1	2	3	1	2	2 4	1 1	3 3	3 3	1 3	3 4	3 3	3 3	1 1	4 4	4 4	4 4	2 2	1 3	3 4	1 3	2 4	1 1
ABC30	2	0	0	1	1	2 2	1 1	2 3	3 3	1 3	3 4	3 3	3 3	1 1	4 4	4 4	3 4	2 2	3 3	3 4	3 3	2 4	1 1
ABC30	3	0	0	2	1	2 4	1 1	3 3	3 3	1 3	3 4	3 3	3 3	1 1	3 4	4 4	4 4	2 2	1 3	3 4	1 3	2 4	1 3
ABC31	1	2	3	1	2	2 2	1 1	3 3	3 3	1 3	3 4	3 3	3 3	1 2	3 4	4 4	4 4	2 2	1 1	3 4	1 3	2 4	1 3
ABC31	2	0	0	1	1	2 4	1 3	3 3	3 3	1 3	3 4	3 3	3 3	2 2	3 3	2 4	4 4	2 2	1 1	3 4	1 3	4 4	3 3
ABC31	3	0	0	2	1	2 2	1 3	3 3	1 3	1 1	3 3	3 3	3 3	1 2	3 4	4 4	4 4	2 4	1 3	4 4	3 3	2 2	1 3
ABC32	1	2	3	1	2	2 2	1 3	3 3	1 3	1 3	3 4	3 3	3 3	1 1	4 4	4 4	3 4	2 2	1 1	3 4	1 3	2 4	1 1
ABC32	2	0	0	1	1	2 2	1 3	2 3	3 3	1 3	3 4	3 3	3 3	1 2	3 4	4 4	4 4	2 2	1 1	3 4	1 1	4 4	1 3
ABC32	3	0	0	2	1	2 2	1 1	3 3	1 3	1 3	3 4	3 3	3 3	1 1	4 4	4 4	3 4	2 2	1 3	4 4	1 3	2 4	1 1
ABC33	1	2	3	1	2	2 2	3 3	2 3	1 3	1 3	3 4	1 3	2 3	1 2	3 3	2 4	4 4	2 4	1 1	4 4	1 3	2 4	1 1
ABC33	2	0	0	1	1	2 2	3 3	3 3	1 3	1 1	3 3	0 0	2 3	1 1	3 3	2 2	4 4	2 4	1 1	4 4	1 1	4 4	1 1
ABC33	3	0	0	2	1	2 2	1 3	2 3	1 3	3 3	4 4	3 3	3 3	2 2	3 3	4 4	4 4	2 2	1 1	4 4	3 3	2 4	1 1
ABC34	1	2	3	1	2	2 2	1 3	2 3	3 3	1 3	3 3	3 3	3 3	1 1	3 4	2 2	4 4	2 2	1 1	3 3	3 3	2 2	3 3
ABC34	2	0	0	1	1	2 2	1 1	3 3	3 3	1 3	3 3	1 3	2 3	1 1	3 4	2 4	4 4	2 2	1 1	3 4	3 3	2 4	3 3
ABC34	3	0	0	2	1	2 2	1 3	2 3	1 3	1 1	3 3	3 3	3 3	1 1	3 4	2 4	3 4	2 4	1 1	3 4	3 3	2 2	3 3
ABC35	1	2	3	1	2	2 2	1 1	3 3	3 3	1 3	3 4	3 3	3 3	1 2	3 4	2 4	4 4	2 4	1 1	3 4	1 3	2 2	3 3
ABC35	2	0	0	1	1	2 2	1 1	3 3	3 3	3 3	4 4	3 3	3 3	2 2	3 3	2 4	4 4	2 2	1 3	4 4	3 3	2 2	3 3
ABC35	3	0	0	2	1	2 4	1 3	2 3	3 3	1 3	3 4	3 3	3 3	1 1	4 4	2 4	4 4	4 4	1 3	3 4	1 3	2 2	1 3
ABC38	1	2	3	1	2	2 2	3 3	3 3	3 3	1 3	3 4	3 3	3 3	1 2	3 4	4 4	4 4	2 2	3 3	3 4	1 3	2 4	3 3
ABC38	2	0	0	1	1	2 2	3 3	3 3	3 3	1 1	3 3	3 3	3 3	1 1	4 4	4 4	3 4	2 2	3 3	4 4	1 3	2 4	3 3
ABC38	3	0	0	2	1	2 2	3 3	3 3	3 3	1 3	3 4	3 3	3 3	1 2	3 4	4 4	3 4	2 2	1 3	3 4	1 3	2 4	1 3
ABC41	1	2	3	1	2	2 2	1 1	3 3	3 3	1 3	3 4	1 3	2 3	1 2	3 3	2 4	4 4	2 2	1 1	3 4	1 3	4 4	1 3
ABC41	2	0	0	1	1	2 2	1 1	3 3	3 3	1 1	3 3	1 3	2 3	1 2	3 3	2 4	4 4	2 2	1 1	3 4	1 3	2 4	1 3
ABC41	3	0	0	2	1	2 2	1 1	3 3	3 3	1 3	3 4	3 3	3 3	1 2	3 4	4 4	4 4	2 2	1 1	3 3	1 1	4 4	3 3
ABC43	1	2	3	1	2	2 2	1 1	3 3	3 3	1 3	3 4	1 3	2 3	2 2	3 3	4 4	3 4	2 4	1 1	4 4	3 3	2 2	3 3
ABC43	2	0	0	1	1	2 2	1 3	3 3	1 3	3 3	4 4	3 3	3 3	2 2	3 3	4 4	3 4	2 2	1 1	4 4	3 3	2 4	1 3
ABC43	3	0	0	2	1	2 4	0 0	3 3	1 3	1 1	3 3	1 3	2 3	1 2	3 4	4 4	3 3	2 4	1 1	3 4	3 3	4 4	1 3
ABC45	1	2	3	2	2	2 4	1 3	3 3	1 1	1 1	3 3	1 3	2 3	1 2	3 3	2 4	3 4	2 2	1 3	4 4	3 3	2 2	3 3
ABC45	2	0	0	1	1	2 2	1 3	3 3	1 3	1 1	3 3	1 3	2 3	2 2	3 3	2 4	4 4	2 2	1 3	4 4	1 3	2 2	3 3
ABC45	3	0	0	2	1	2 4	1 1	2 3	1 3	1 1	3 3	3 3	3 3	1 2	3 3	4 4	3 4	2 4	1 1	4 4	3 3	2 2	3 3
ABC46	1	2	3	1	2	2 4	1 3	3 3	1 3	1 1	3 3	3 3	3 3	1 1	4 4	4 4	3 4	2 2	1 3	4 4	3 3	2 2	1 3
ABC46	2	0	0	1	1	2 4	1 3	3 3	1 1	1 1	3 3	3 3	3 3	1 1	4 4	4 4	3 4	2 2	1 3	4 4	3 3	2 4	1 1
ABC46	3	0	0	2	1	2 2	1 1	3 3	1 3	1 1	3 3	3 3	3 3	1 2	3 4	2 4	4 4	2 2	1 3	3 4	1 3	2 4	3 3
ABC47	1	2	3	1	2	2 4	1 1	2 3	1 3	1 1	3 3	3 3	3 3	1 1	4 4	4 4	3 4	2 2	1 1	3 4	1 3	4 4	3 3
ABC47	2	0	0	1	1	2 2	1 1	2 3	1 3	1 1	3 3	3 3	3 3	1 1	4 4	4 4	3 4	2 2	1 1	4 4	3 3	2 4	3 3
ABC47	3	0	0	2	1	2 4	1 1	3 3	1 3	1 3	3 4	3 3	3 3	1 2	3 4	4 4	4 4	2 2	1 1	3 3	1 3	4 4	3 3
ABC49	1	2	3	1	2	2 2	1 1	2 3	3 3	1 3	3 3	3 3	3 3	1 1	4 4	4 4	3 4	2 2	1 3	3 3	1 1	2 4	3 3
ABC49	2	0	0	1	1	2 4	1 3	3 3	1 3	1 1	3 3	3 3	3 3	1 1	4 4	4 4	3 4	2 2	1 3	3 4	1 3	2 4	3 3
ABC49	3	0	0	2	1	2 2	1 1	2 3	3 3	3 3	3 4	3 3	3 3	1 1	4 4	4 4	3 4	2 2	1 1	3 4	1 3	2 2	1 3
ABC50	1	2	3	1	2	2 2	1 3	3 3	1 1	1 1	3 3	3 3	3 3	1 1	3 4	2 4	4 4	2 2	1 3	4 4	1 3	2 4	1 3
ABC50	2	0	0	1	1	2 2	3 3	2 3	1 3	1 1	3 3	3 3	3 3	1 1	3 4	2 2	4 4	2 4	1 1	4 4	3 3	2 2	3 3
ABC50	3	0	0	2	1	2 4	1 1	3 3	1 1	1 1	3 3	3 3	3 3	1 2	3 4	4 4	4 4	2 2	1 3	4 4	1 3	2 4	1 3
ABC52	1	2	3	1	2	2 4	1 3	2 3	1 1	1 1	3 3	1 3	2 3	1 1	3 4	2 4	3 4	2 4	1 1	4 4	3 3	2 2	3 3
ABC52	2	0	0	1	1	2 4	1 1	3 3	1 3	1 1	3 3	1 3	2 3	1 1	3 3	2 4	3 4	4 4	1 3	4 4	1 3	2 2	3 3
ABC52	3	0	0	2	1	2 2	1 3	2 3	1 3	1 1	3 3	3 3	3 3	1 1	4 4	4 4	3 4	2 4	1 3	4 4	3 3	2 2	3 3
ABC53	1	2	3	1	2	2 2	1 3	3 3	1 3	1 3	3 3	1 3	2 3	1 1	3 4	2 4	4 4	2 4	1 3	3 3	1 1	2 4	3 3
ABC53	2	0	0	1	1	2 2	1 3	3 3	1 3	1 1	3 3	1 3	2 3	1 1	3 4	2 4	4 4	2 4	3 3	3 4	1 3	2 4	3 3
ABC53	3	0	0	2	1	2 4	1 3	2 3	3 3	3 3	3 4	3 3	3 3	1 2	3 4	4 4	4 4	2 2	1 1	3 3	1 1	2 2	3 3
ABC54	1	2	3	1	2	2 2	1 1	3 3	3 3	1 3	3 3	3 3	3 3	1 2	3 3	4 4	4 4	2 2	1 1	4 4	3 3	2 2	3 3
ABC54	2	0	0	1	1	2 2	1 3	3 3	3 3	1 3	3 3	3 3	3 3	1 2	3 4	4 4	3 4	2 2	1 1	4 4	3 3	2 2	3 3
ABC54	3	0	0	2	1	2 2	1 1	3 3	3 3	1 1	3 3	3 3	3 3	1 1	3 4	4 4	3 4	2 2	1 1	4 4	3 3	2 2	3 3
ABC55	1	2	3	1	2	2 4	1 3	2 3	1 3	1 1	3 3	3 3	3 3	1 1	4 4	4 4	3 4	2 2	1 3	4 4	3 3	2 2	1 3
ABC55	2	0	0	1	1	2 4	1 1	3 3	1 3	1 3	3 4	3 3	3 3	1 2	3 4	4 4	4 4	2 2	1 3	4 4	1 3	2 4	1 1
ABC55	3	0	0	2	1	2 2	1 3	2 3	3 3	1 3	3 4	3 3	3 3	1 2	3 4	4 4	3 4	2 4	1 1	4 4	3 3	2 2	1 3
ABC56	1	2	3	1	2	2 2	1 1	2 3	3 3	1 1	3 3	3 3	3 3	1 2	3 3	2 4	4 4	4 4	1 3	4 4	3 3	2 4	1 1
ABC56	2	0	0	1	1	2 4	1 1	2 3	3 3	1 3	3 4	3 3	3 3	2 2	3 3	4 4	4 4	2 4	1 3	4 4	3 3	2 4	1 1
ABC56	3	0	0	2	1	2 2	1 1	2 3	3 3	1 1	3 3	3 3	3 3	1 1	3 4	2 4	4 4	2 4	1 1	4 4	3 3	2 2	1 1
ABC60	1	2	3	1	2	2 2	1 3	2 3	1 3	1 1	4 4	3 3	3 3	1 2	3 3	4 4	4 4	2 2	1 3	3 4	3 3	2 2	3 3
ABC60	2	0	0	1	1	2 4	1 3	3 3	1 1	1 3	4 4	3 3	3 3	2 2	3 3	4 4	4 4	2 2	1 1	3 4	1 3	2 4	3 3
ABC60	3	0	0	2	1	2 2	1 1	2 3	3 3	1 1	3 4	1 3	2 3	1 1	3 3	4 4	4 4	2 2	1 3	3 4	1 3	2 2	3 3
ABC70	1	2	3	1	2	2 2	1 3	3 3	3 3	3 3	3 4	3 3	3 3	2 2	3 3	4 4	4 4	2 2	1 1	3 4	1 3	4 4	1 3
ABC70	2	0	0	1	1	2 2	1 1	2 3	1 3	1 3	3 3	3 3	3 3	2 2	3 3	2 4	4 4	2 4	1 1	3 4	1 1	4 4	1 3
ABC70	3	0	0	2	1	2 4	1 3	2 3	3 3	3 3	4 4	3 3	3 3	2 2	3 3	4 4	3 4	2 2	1 1	4 4	3 3	2 4	1 1
ABC71	1	2	3	1	2	4 4	1 3	3 3	1 1	1 3	3 4	3 3	3 3	1 1	3 4	4 4	3 4	2 2	1 1	4 4	1 3	2 4	1 3
ABC71	2	0	0	1	1	4 4	1 1	3 3	1 3	3 3	4 4	3 3	3 3	1 2	3 3	4 4	4 4	2 2	1 1	3 4	1 3	2 4	3 3
ABC71	3	0	0	2	1	2 4	3 3	3 3	1 3	1 1	3 3	3 3	3 3	1 1	4 4	4 4	3 3	2 2	1 1	4 4	1 3	2 4	1 1
ABC73	1	2	3	1	2	2 2	1 1	3 3	1 3	1 1	3 3	3 3	3 3	1 1	3 4	2 4	3 4	2 4	1 3	4 4	3 3	2 2	1 3
ABC73	2	0	0	1	1	2 2	1 1	2 3	1 1	1 1	3 3	3 3	3 3	1 1	3 4	2 4	3 4	2 2	1 3	4 4	3 3	2 2	1 3
ABC73	3	0	0	2	1	2 4	1 3	3 3	3 3	1 3	3 3	3 3	3 3	1 2	3 3	0 0	3 4	2 4	1 3	4 4	3 3	2 2	3 3
ABC75	1	2	3	1	2	2 2	1 1	2 3	3 3	1 1	3 3	3 3	3 3	2 2	3 3	4 4	3 4	4 4	1 1	4 4	3 3	2 2	1 3
ABC75	2	0	0	1	1	2 2	1 1	2 2	3 3	1 1	3 3	3 3	3 3	2 2	3 3	2 4	3 4	2 4	1 1	4 4	3 3	2 4	1 3
ABC75	3	0	0	2	1	2 2	1 1	3 3	3 3	1 3	3 3	3 3	3 3	1 2	3 4	4 4	3 4	4 4	1 1	3 4	3 3	2 2	1 3
ABC76	1	2	3	1	2	2 2	1 1	3 3	3 3	1 3	3 4	3 3	3 3	1 2	3 4	4 4	3 4	2 2	1 3	4 4	1 1	4 4	1 3
ABC76	2	0	0	1	1	2 2	1 3	3 3	3 3	1 1	3 3	3 3	3 3	1 1	4 4	4 4	3 4	2 2	1 1	4 4	1 1	4 4	3 3
ABC76	3	0	0	2	1	2 2	1 1	2 3	3 3	1 3	3 4	3 3	3 3	1 2	3 4	2 4	4 4	2 4	1 3	4 4	1 3	2 4	1 3
ABC77	1	2	3	1	2	2 2	1 1	2 3	3 3	1 3	3 4	3 3	3 3	2 2	3 3	4 4	4 4	2 2	1 3	3 3	1 3	2 4	1 3
ABC77	2	0	0	1	1	2 2	1 1	2 3	3 3	1 3	3 4	3 3	3 3	2 2	3 3	4 4	4 4	2 2	1 3	3 4	1 1	4 4	1 3
ABC77	3	0	0	2	1	2 4	1 3	2 3	3 3	1 1	3 3	3 3	3 3	2 2	3 3	4 4	4 4	2 2	1 1	3 3	1 3	2 4	3 3
ABC80	1	2	3	1	2	2 2	1 1	3 3	1 3	3 3	3 4	3 3	3 3	1 2	3 3	2 4	4 4	2 2	1 3	4 4	3 3	2 2	3 3
ABC80	2	0	0	1	1	2 2	1 3	3 3	1 1	3 3	3 4	3 3	3 3	1 1	3 3	0 0	4 4	2 2	1 1	4 4	1 3	2 4	3 3
ABC80	3	0	0	2	1	2 2	1 3	3 3	3 3	1 3	3 3	3 3	3 3	2 2	3 3	4 4	4 4	2 2	1 3	3 4	1 3	2 4	1 3
ABC84	1	2	3	1	2	2 2	1 1	2 3	1 3	1 1	3 4	3 3	3 3	1 2	3 3	4 4	4 4	2 4	1 3	4 4	1 3	2 4	1 1
ABC84	2	0	0	1	1	2 2	1 3	3 3	1 3	1 1	3 4	3 3	3 3	2 2	3 3	4 4	4 4	2 4	3 3	3 4	1 3	2 4	1 1
ABC84	3	0	0	2	1	2 2	1 3	2 2	3 3	1 1	3 3	3 3	3 3	1 1	3 4	2 4	4 4	4 4	1 3	4 4	3 3	2 2	1 3
ABC86	1	2	3	1	2	4 4	1 3	3 3	3 3	1 1	3 3	3 3	3 3	1 1	3 4	2 4	4 4	2 2	1 1	3 4	1 3	2 4	3 3
ABC86	2	0	0	1	1	2 4	1 1	3 3	3 3	1 3	3 4	3 3	3 3	1 2	3 3	2 4	4 4	2 2	1 1	4 4	3 3	2 2	3 3
ABC86	3	0	0	2	1	2 4	1 3	3 3	3 3	1 1	3 3	3 3	3 3	1 1	3 4	0 0	4 4	2 2	1 3	3 3	1 3	2 4	1 3
ABC87	1	2	3	1	2	2 2	1 1	3 3	1 3	1 3	3 4	3 3	3 3	2 2	3 3	4 4	3 4	4 4	1 3	3 3	1 1	4 4	1 1
ABC87	2	0	0	1	1	2 2	1 1	3 3	1 3	1 3	3 4	3 3	3 3	1 2	3 3	4 4	3 4	2 4	1 3	3 4	1 3	2 4	1 3
ABC87	3	0	0	2	1	2 2	1 3	3 3	1 3	1 1	3 3	3 3	3 3	2 2	3 3	4 4	3 4	2 4	1 3	3 4	1 3	2 4	1 3
ABC88	1	2	3	1	2	2 4	1 1	3 3	1 3	1 3	3 4	3 3	3 3	2 2	3 3	2 4	3 4	2 2	1 1	4 4	3 3	2 2	1 1
ABC88	2	0	0	1	1	2 2	1 1	3 3	1 3	3 3	4 4	3 3	3 3	1 2	3 4	0 0	4 4	2 2	1 1	4 4	3 3	2 2	1 3
ABC88	3	0	0	2	1	2 4	1 1	3 3	3 3	1 3	3 4	3 3	3 3	2 2	3 3	4 4	3 3	2 2	1 1	4 4	3 3	2 2	1 3
ABC89	1	2	3	1	2	2 2	1 3	3 3	1 3	1 1	3 4	3 3	3 3	2 2	3 3	2 4	3 4	2 2	1 1	4 4	3 3	2 4	1 1
ABC89	2	0	0	1	1	2 4	3 3	0 0	1 3	1 1	3 3	3 3	3 3	2 2	3 3	2 4	3 4	2 4	1 3	4 4	3 3	2 2	1 3
ABC89	3	0	0	2	1	2 4	1 3	3 3	1 3	1 1	3 4	1 3	2 3	1 2	3 3	2 4	3 4	2 2	1 1	3 4	1 3	4 4	1 3
ABC90	1	2	3	1	2	2 2	1 1	3 3	1 3	1 1	3 3	1 3	2 3	1 2	3 3	2 4	3 4	2 2	1 1	4 4	1 1	4 4	3 3
ABC90	2	0	0	1	1	2 2	1 1	3 3	1 3	1 3	3 4	1 3	2 3	1 2	3 3	4 4	3 4	2 2	1 1	4 4	1 1	2 4	3 3
ABC90	3	0	0	2	1	2 2	1 3	2 3	3 3	1 3	3 4	3 3	3 3	2 2	3 3	2 4	4 4	2 2	1 1	3 4	1 3	2 4	0 0
ABC91	1	2	3	1	2	2 2	1 1	3 3	3 3	1 1	3 3	1 3	2 3	1 1	3 4	2 4	4 4	2 2	1 1	3 4	1 3	2 2	1 3
ABC91	2	0	0	1	1	2 2	1 3	3 3	3 3	1 1	3 3	1 3	2 3	1 1	3 4	2 4	4 4	2 2	1 3	4 4	3 3	2 2	3 3
ABC91	3	0	0	2	1	2 2	1 1	3 3	3 3	1 1	3 3	3 3	3 3	1 1	4 4	4 4	3 4	2 2	1 1	3 3	1 1	2 4	1 1
ABC92	1	2	3	1	2	2 2	1 1	3 3	3 3	1 1	3 3	3 3	3 3	1 1	4 4	4 4	3 4	2 2	1 3	3 4	1 3	2 2	1 3
ABC92	2	0	0	1	1	2 2	1 1	3 3	3 3	1 1	3 3	3 3	3 3	1 1	4 4	4 4	4 4	2 4	3 3	4 4	3 3	2 4	1 1
ABC92	3	0	0	2	1	2 2	1 1	3 3	3 3	1 1	3 3	3 3	3 3	1 1	4 4	4 4	3 4	2 2	1 3	3 3	1 1	2 4	3 3
ABC93	1	2	3	1	2	2 4	1 3	3 3	1 3	1 3	3 4	1 3	2 3	2 2	3 3	4 4	4 4	2 4	1 3	4 4	3 3	2 4	3 3
ABC93	2	0	0	1	1	2 2	1 3	3 3	1 1	1 3	3 4	3 3	3 3	2 2	3 3	2 4	4 4	2 2	1 3	4 4	3 3	2 4	1 3
ABC93	3	0	0	2	1	2 4	1 3	3 3	1 3	1 3	3 4	1 3	2 3	2 2	3 3	2 4	4 4	0 0	1 1	4 4	3 3	2 2	3 3
ABC94	1	2	3	1	2	2 2	1 3	2 3	3 3	1 1	3 3	3 3	3 3	1 2	3 3	4 4	3 4	2 4	1 3	4 4	3 3	2 4	1 1
ABC94	2	0	0	1	1	2 2	1 3	3 3	3 3	1 3	3 4	3 3	3 3	1 2	3 3	4 4	4 4	2 2	1 3	4 4	3 3	2 4	1 1
ABC94	3	0	0	2	1	2 2	1 1	2 2	3 3	1 3	3 3	3 3	3 3	1 2	3 4	4 4	3 3	2 4	1 3	4 4	1 3	2 4	1 3
ABC99	1	2	3	1	2	2 2	1 1	3 3	3 3	3 3	4 4	3 3	3 3	2 2	3 3	2 4	4 4	2 2	1 1	3 4	1 3	2 4	1 1
ABC99	2	0	0	1	1	2 2	1 1	3 3	3 3	1 3	3 4	3 3	3 3	1 2	3 4	2 4	3 4	2 2	1 3	3 4	1 3	2 4	1 3
ABC99	3	0	0	2	1	2 2	1 1	3 3	3 3	1 3	3 4	3 3	3 3	1 2	3 4	4 4	3 4	2 2	1 1	4 4	3 3	2 4	1 1
ABC101	1	2	3	1	2	2 2	1 3	3 3	1 3	1 1	3 3	3 3	3 3	1 1	3 3	4 4	3 4	4 4	1 3	4 4	1 3	2 2	3 3
ABC101	2	0	0	1	1	2 2	1 3	3 3	1 3	1 1	3 4	3 3	3 3	1 2	3 3	2 4	4 4	2 4	1 3	4 4	1 3	2 2	3 3
ABC101	3	0	0	2	1	2 4	1 3	2 3	3 3	1 3	3 4	3 3	3 3	1 2	3 3	4 4	3 4	2 4	1 1	3 4	1 3	2 4	1 3
ABC104	1	2	3	1	2	2 4	3 3	2 3	3 3	1 3	3 4	3 3	3 3	1 2	3 4	4 4	4 4	2 2	1 3	4 4	3 3	2 2	3 3
ABC104	2	0	0	1	1	2 4	1 3	2 2	3 3	1 1	3 3	3 3	3 3	1 1	3 4	2 4	4 4	2 2	1 3	3 4	1 3	2 4	3 3
ABC104	3	0	0	2	1	2 2	1 3	3 3	3 3	1 3	3 4	3 3	3 3	2 2	3 3	4 4	4 4	2 4	1 3	4 4	1 3	2 4	3 3
ABC106	1	2	3	1	2	2 2	1 3	3 3	3 3	1 1	3 3	3 3	3 3	1 1	3 4	4 4	3 4	2 4	1 1	4 4	1 3	2 4	1 3
ABC106	2	0	0	1	1	2 4	1 3	3 3	1 3	1 3	3 3	3 3	3 3	1 1	4 4	2 4	4 4	2 2	1 1	4 4	3 3	2 2	1 3
ABC106	3	0	0	2	1	2 2	1 3	2 3	3 3	1 3	3 4	3 3	3 3	1 2	3 3	4 4	3 3	2 4	1 1	4 4	0 0	4 4	3 3
ABC108	1	2	3	1	2	2 2	1 1	3 3	3 3	3 3	4 4	3 3	3 3	1 2	3 4	4 4	3 4	2 2	1 1	3 4	1 3	2 4	1 3
ABC108	2	0	0	1	1	2 2	1 1	3 3	3 3	1 3	3 4	3 3	3 3	1 2	3 4	4 4	3 3	2 2	1 1	4 4	3 3	2 2	1 1
ABC108	3	0	0	2	1	2 4	1 3	3 3	3 3	1 3	3 4	3 3	3 3	1 1	3 4	2 4	4 4	2 2	1 1	3 4	1 3	2 4	3 3
ABC109	1	2	3	1	2	2 2	1 3	3 3	3 3	1 1	3 3	1 3	2 3	1 1	3 4	4 4	3 4	2 4	1 1	4 4	3 3	2 4	1 3
ABC109	2	0	0	1	1	2 2	1 3	3 3	3 3	1 3	3 4	1 3	2 3	1 2	3 3	4 4	3 4	2 2	1 1	4 4	3 3	2 2	1 3
ABC109	3	0	0	2	1	2 2	1 3	2 3	3 3	1 3	3 4	3 3	3 3	0 0	3 4	4 4	3 4	2 4	1 1	4 4	3 3	2 4	3 3
ABC110	1	2	3	1	2	2 4	1 3	2 3	1 3	1 1	3 3	3 3	3 3	1 2	3 4	4 4	3 3	2 2	3 3	4 4	3 3	2 4	3 3
ABC110	2	0	0	1	1	2 4	3 3	3 3	1 3	1 1	3 3	3 3	3 3	1 2	3 4	4 4	3 3	2 2	1 3	3 4	1 3	4 4	3 3
ABC110	3	0	0	2	1	2 2	1 1	2 3	1 3	1 1	3 3	3 3	3 3	1 1	4 4	4 4	3 4	2 2	3 3	4 4	3 3	2 2	3 3
ABC111	1	2	3	1	2	2 4	3 3	3 3	3 3	1 1	3 3	3 3	3 3	1 1	4 4	4 4	3 4	2 4	1 1	3 4	1 3	2 4	3 3
ABC111	2	0	0	1	1	2 2	1 3	3 3	1 3	1 1	3 3	3 3	3 3	1 1	4 4	4 4	4 4	2 4	1 1	3 4	1 3	4 4	3 3
ABC111	3	0	0	2	1	2 4	3 3	2 3	3 3	1 1	3 3	3 3	3 3	1 2	3 4	4 4	3 3	2 4	1 1	3 4	3 3	2 2	1 3
ABC112	1	2	3	1	2	2 2	1 1	2 3	3 3	1 1	3 3	3 3	3 3	1 1	3 3	2 4	3 4	2 4	1 1	3 4	1 3	2 4	1 1
ABC112	2	0	0	1	1	2 2	1 1	3 3	1 3	1 1	3 3	3 3	3 3	1 1	3 4	4 4	3 3	2 2	1 1	4 4	1 3	2 4	1 1
ABC112	3	0	0	2	1	2 2	1 1	2 3	3 3	1 3	3 4	3 3	3 3	1 1	3 3	0 0	4 4	4 4	1 1	3 4	3 3	2 4	1 1
ABC113	1	2	3	1	2	2 2	1 3	3 3	1 1	1 3	3 3	3 3	3 3	1 1	3 4	4 4	3 4	2 4	3 3	3 4	3 3	2 4	1 3
ABC113	2	0	0	1	1	2 2	3 3	2 3	1 3	1 1	3 3	3 3	3 3	1 1	3 3	4 4	3 3	2 2	1 3	3 4	3 3	2 4	1 1
ABC113	3	0	0	2	1	2 2	1 1	3 3	1 1	1 3	3 3	3 3	3 3	1 1	4 4	4 4	3 4	2 4	3 3	4 4	3 3	2 2	3 3
ABC114	1	2	3	1	2	2 2	1 1	2 2	1 3	1 3	3 3	3 3	3 3	2 2	3 3	4 4	4 4	2 2	1 1	3 4	3 3	2 2	1 3
ABC114	2	0	0	1	1	2 2	1 1	2 3	3 3	1 3	3 4	3 3	3 3	2 2	3 3	4 4	4 4	2 4	1 1	4 4	3 3	2 2	1 3
ABC114	3	0	0	2	1	2 2	1 1	2 3	1 3	3 3	3 4	3 3	3 3	2 2	3 3	4 4	4 4	2 2	1 3	3 4	1 3	2 4	1 3
ABC115	1	2	3	1	2	2 4	3 3	2 3	1 3	1 3	3 4	3 3	3 3	1 1	4 4	4 4	4 4	4 4	1 1	4 4	3 3	2 2	1 3
ABC115	2	0	0	1	1	2 4	1 3	3 3	1 3	1 1	3 3	3 3	3 3	1 1	4 4	4 4	3 4	2 4	1 1	3 4	3 3	2 2	3 3
ABC115	3	0	0	2	1	2 2	3 3	2 3	1 3	1 3	3 4	3 3	3 3	1 1	4 4	4 4	4 4	2 4	1 3	4 4	3 3	2 2	1 3
ABC116	1	2	3	1	2	2 4	1 3	2 2	1 3	1 1	3 3	3 3	3 3	1 1	3 3	4 4	3 4	2 2	1 3	4 4	3 3	2 2	3 3
ABC116	2	0	0	1	1	2 4	1 1	2 3	3 3	1 1	3 3	3 3	3 3	1 1	3 4	4 4	3 4	2 2	1 3	4 4	1 3	2 4	1 3
ABC116	3	0	0	2	1	2 4	1 3	2 3	1 3	1 1	3 3	3 3	3 3	1 1	3 4	4 4	4 4	2 2	1 3	4 4	3 3	2 2	3 3
ABC118	1	2	3	1	2	2 4	1 3	3 3	3 3	1 1	3 3	3 3	3 3	1 2	3 4	4 4	3 4	2 2	1 3	3 4	1 3	2 4	1 1
ABC118	2	0	0	1	1	2 2	1 3	3 3	1 3	1 1	3 3	3 3	3 3	1 2	3 4	4 4	3 4	2 2	1 3	3 4	1 3	2 4	1 1
ABC118	3	0	0	2	1	2 4	3 3	3 3	3 3	1 1	3 3	3 3	3 3	1 2	3 3	0 0	4 4	2 4	1 1	4 4	1 3	2 4	1 3
ABC119	1	2	3	1	2	2 2	1 1	2 3	3 3	1 1	3 3	3 3	3 3	1 1	4 4	4 4	3 3	2 2	1 1	4 4	1 3	2 2	1 3
ABC119	2	0	0	1	1	2 2	1 1	2 3	3 3	1 3	3 4	3 3	3 3	1 2	3 4	4 4	3 4	2 2	1 1	4 4	1 3	2 4	1 1
ABC119	3	0	0	2	1	2 4	1 1	3 3	3 3	1 3	3 3	3 3	3 3	1 1	3 4	2 4	3 4	2 2	1 1	4 4	3 3	2 2	3 3
ABC120	1	2	3	1	2	2 4	1 3	2 3	3 3	1 3	3 4	3 3	3 3	1 2	3 3	2 2	4 4	2 2	3 3	3 4	1 3	2 4	1 3
ABC120	2	0	0	1	1	2 4	1 1	3 3	1 3	1 3	3 4	3 3	3 3	1 2	3 4	2 4	4 4	2 2	1 3	3 3	1 1	4 4	1 3
ABC120	3	0	0	2	1	2 4	1 3	2 3	1 3	1 1	3 3	3 3	3 3	1 1	3 4	2 4	3 4	2 2	1 3	4 4	3 3	2 2	1 3
ABC122	1	2	3	1	2	4 4	1 1	3 3	1 1	1 1	3 3	3 3	3 3	1 2	3 4	4 4	4 4	2 2	1 1	4 4	1 1	4 4	3 3
ABC122	2	0	0	1	1	4 4	1 3	3 3	1 3	1 1	3 4	3 3	3 3	1 1	3 4	4 4	3 4	2 2	1 1	3 4	1 1	4 4	3 3
ABC122	3	0	0	2	1	2 4	1 3	3 3	3 3	1 1	3 4	3 3	3 3	1 1	3 4	4 4	3 3	2 2	1 1	3 4	1 3	2 4	1 3
ABC123	1	2	3	1	2	2 2	1 1	3 3	3 3	3 3	4 4	3 3	3 3	2 2	3 3	4 4	3 3	2 4	1 3	3 4	3 3	4 4	1 3
ABC123	2	0	0	1	1	2 2	1 1	3 3	3 3	1 3	3 4	3 3	3 3	1 1	3 4	4 4	3 4	2 4	3 3	3 3	1 3	4 4	3 3
ABC123	3	0	0	2	1	2 2	1 1	3 3	3 3	3 3	3 4	1 3	2 3	1 2	3 3	2 4	3 4	2 4	1 1	4 4	3 3	2 4	1 1
ABC124	1	2	3	1	2	2 2	1 1	3 3	1 3	1 3	3 4	3 3	3 3	1 2	3 4	4 4	4 4	2 2	1 1	4 4	3 3	2 4	1 3
ABC124	2	0	0	1	1	2 2	1 3	3 3	1 3	1 3	3 4	3 3	3 3	1 2	3 3	4 4	3 4	2 4	1 1	4 4	3 3	2 4	3 3
ABC124	3	0	0	2	1	2 2	1 1	2 3	3 3	1 1	3 3	3 3	3 3	1 2	3 4	4 4	4 4	2 2	1 1	3 4	1 3	2 2	1 3
ABC125	1	2	3	1	2	2 2	1 1	2 3	1 3	1 1	3 3	3 3	3 3	1 2	3 4	4 4	4 4	2 4	1 3	4 4	1 3	2 4	1 3
ABC125	2	0	0	1	1	2 2	1 3	2 3	1 3	1 1	3 3	3 3	3 3	1 2	3 4	2 4	4 4	2 2	1 1	4 4	1 3	4 4	1 3
ABC125	3	0	0	2	1	2 2	1 1	3 3	1 1	1 3	3 3	3 3	3 3	1 1	4 4	4 4	4 4	2 4	1 3	3 4	1 3	2 2	1 3
ABC126	1	2	3	1	2	2 2	1 3	3 3	1 1	3 3	4 4	3 3	3 3	2 2	3 3	4 4	4 4	2 2	1 3	4 4	1 3	2 4	3 3
ABC126	2	0	0	1	1	2 2	1 1	3 3	1 1	1 3	3 4	3 3	3 3	1 2	3 4	4 4	3 4	2 2	1 3	4 4	1 3	2 4	3 3
ABC126	3	0	0	2	1	2 4	3 3	3 3	1 3	1 3	3 4	3 3	3 3	1 2	3 4	4 4	4 4	2 2	1 1	4 4	1 3	2 4	3 3
ABC127	1	2	3	1	2	2 4	3 3	3 3	1 3	1 3	3 4	3 3	3 3	1 1	3 4	2 4	3 4	2 2	1 3	4 4	3 3	2 2	3 3
ABC127	2	0	0	1	1	2 4	3 3	3 3	3 3	1 3	3 4	3 3	3 3	1 2	3 4	2 4	4 4	2 2	1 3	4 4	3 3	2 2	3 3
ABC127	3	0	0	2	1	2 2	3 3	3 3	1 3	3 3	4 4	3 3	3 3	1 2	3 3	4 4	3 3	2 2	1 1	3 4	3 3	2 2	3 3
ABC128	1	2	3	1	2	2 2	1 1	3 3	3 3	1 1	3 3	3 3	3 3	1 2	3 3	2 4	4 4	2 4	1 3	4 4	3 3	2 2	1 3
ABC128	2	0	0	1	1	2 2	1 3	3 3	3 3	1 1	3 3	3 3	3 3	1 1	3 4	2 4	4 4	2 2	1 3	4 4	1 3	2 4	1 1
ABC128	3	0	0	2	1	2 2	1 3	2 3	3 3	1 1	3 3	3 3	3 3	1 2	3 4	2 4	4 4	2 4	1 3	3 4	1 3	2 2	1 3
ABC133	1	2	3	1	2	2 4	1 3	3 3	3 3	1 3	3 4	3 3	3 3	1 2	3 4	4 4	3 4	2 2	1 3	3 4	3 3	2 2	3 3
ABC133	2	0	0	1	1	2 4	1 1	3 3	3 3	3 3	3 4	1 3	2 3	2 2	3 3	4 4	4 4	2 4	1 3	4 4	3 3	2 2	3 3
ABC133	3	0	0	2	1	2 2	1 3	2 3	1 3	1 1	3 3	3 3	3 3	1 2	3 4	2 4	3 4	2 2	1 3	3 4	3 3	2 2	3 3
ABC137	1	2	3	1	2	2 2	1 1	3 3	3 3	1 1	3 3	3 3	3 3	1 2	3 4	4 4	4 4	2 2	1 1	3 3	1 3	2 4	1 3
ABC137	2	0	0	1	1	2 2	1 1	3 3	3 3	1 1	3 3	3 3	3 3	1 2	3 4	4 4	3 4	2 2	1 3	3 4	1 3	4 4	1 1
ABC137	3	0	0	2	1	2 4	1 3	3 3	1 3	1 1	3 3	3 3	3 3	1 2	3 4	4 4	3 4	2 2	1 3	3 4	1 3	2 2	3 3
ABC139	1	2	3	1	2	2 2	3 3	2 3	3 3	1 1	3 3	3 3	3 3	1 1	4 4	4 4	3 4	2 2	1 1	4 4	3 3	2 4	3 3
ABC139	2	0	0	1	1	2 2	1 3	2 3	3 3	1 1	3 3	3 3	3 3	1 1	4 4	4 4	3 4	2 4	1 3	4 4	1 3	4 4	3 3
ABC139	3	0	0	2	1	2 2	1 3	3 3	3 3	1 1	3 3	3 3	3 3	1 1	4 4	2 4	4 4	2 2	1 3	4 4	3 3	2 2	3 3
ABC140	1	2	3	1	2	2 4	1 3	3 3	3 3	1 3	3 4	3 3	3 3	2 2	3 3	4 4	4 4	2 2	1 3	3 3	1 1	2 4	3 3
ABC140	2	0	0	1	1	2 4	1 3	2 3	3 3	1 3	3 3	3 3	3 3	1 2	3 4	4 4	3 4	2 2	1 1	3 3	1 1	4 4	3 3
ABC140	3	0	0	2	1	2 4	1 3	0 0	3 3	1 3	3 4	3 3	3 3	1 2	3 4	4 4	3 4	2 2	1 3	3 4	1 3	2 2	1 3
ABC142	1	2	3	1	2	2 2	1 3	3 3	3 3	1 1	3 3	3 3	3 3	1 1	4 4	4 4	3 4	2 2	3 3	4 4	3 3	2 4	3 3
ABC142	2	0	0	1	1	2 4	1 3	2 3	3 3	1 1	3 3	3 3	3 3	1 1	3 4	4 4	3 4	2 2	3 3	3 4	1 3	2 4	3 3
ABC142	3	0	0	2	1	2 2	3 3	3 3	3 3	1 1	3 3	3 3	3 3	1 1	4 4	4 4	3 3	2 2	1 3	4 4	3 3	2 4	3 3
ABC143	1	2	3	1	2	2 4	1 1	3 3	3 3	1 3	3 3	3 3	3 3	1 2	3 4	4 4	4 4	2 4	1 1	3 3	1 1	4 4	3 3
ABC143	2	0	0	1	1	4 4	1 3	3 3	1 3	1 3	3 3	3 3	3 3	1 1	4 4	2 4	4 4	2 4	1 1	3 4	1 3	2 4	3 3
ABC143	3	0	0	2	1	2 4	1 3	3 3	3 3	1 1	3 3	3 3	3 3	2 2	3 3	4 4	4 4	2 4	1 3	3 4	1 3	2 4	3 3
ABC145	1	2	3	1	2	2 2	1 1	3 3	1 3	1 1	3 3	3 3	3 3	1 1	4 4	4 4	3 4	2 2	3 3	4 4	1 3	2 2	3 3
ABC145	2	0	0	1	1	2 2	1 1	2 3	3 3	1 1	3 3	3 3	3 3	1 1	4 4	4 4	3 4	2 2	1 3	4 4	3 3	2 2	1 3
ABC145	3	0	0	2	1	2 2	1 1	3 3	1 3	1 1	3 3	3 3	3 3	1 1	4 4	4 4	4 4	2 2	1 3	4 4	1 3	2 2	3 3
ABC147	1	2	3	1	2	2 2	1 3	3 3	1 3	1 3	3 4	3 3	3 3	2 2	3 3	2 4	4 4	4 4	1 3	4 4	3 3	2 4	1 3
ABC147	2	0	0	1	1	2 2	1 3	3 3	1 3	1 3	3 4	3 3	3 3	1 2	3 4	2 4	4 4	2 4	1 1	3 4	1 3	2 4	1 3
ABC147	3	0	0	2	1	2 2	3 3	3 3	3 3	1 1	3 4	3 3	3 3	1 2	3 4	4 4	4 4	2 4	1 3	4 4	3 3	2 4	1 3
ABC148	1	2	3	1	2	2 4	1 3	3 3	3 3	1 3	3 4	3 3	3 3	1 2	3 3	2 4	4 4	2 4	1 3	3 3	1 3	2 4	1 3
ABC148	2	0	0	1	1	4 4	3 3	3 3	3 3	1 3	3 4	3 3	3 3	1 2	3 4	2 4	4 4	2 2	1 1	3 4	1 3	4 4	1 1
ABC148	3	0	0	2	1	2 2	1 3	3 3	3 3	1 3	3 3	3 3	3 3	1 1	3 4	2 4	4 4	2 4	1 3	3 4	3 3	2 2	1 3
ABC149	1	2	3	1	2	2 2	1 3	3 3	3 3	1 3	3 3	3 3	3 3	1 1	3 4	4 4	4 4	2 4	1 1	3 4	3 3	2 2	1 3
ABC149	2	0	0	1	1	2 4	1 3	3 3	1 3	1 3	3 3	3 3	3 3	1 2	3 3	2 4	4 4	2 4	1 1	3 4	3 3	2 4	1 3
ABC149	3	0	0	2	1	2 2	1 1	3 3	1 3	3 3	3 3	3 3	3 3	1 1	4 4	4 4	4 4	2 4	1 1	4 4	3 3	2 2	1 3
ABC150	1	2	3	1	2	2 2	1 1	3 3	1 3	1 1	3 3	3 3	3 3	1 1	4 4	4 4	3 3	2 2	1 1	3 4	3 3	2 2	1 1
ABC150	2	0	0	1	1	2 2	1 1	3 3	3 3	1 1	3 3	3 3	3 3	1 1	3 4	2 4	3 4	2 4	1 3	3 4	3 3	2 4	1 3
ABC150	3	0	0	2	1	2 4	1 3	3 3	1 3	1 1	3 3	3 3	3 3	1 2	3 4	4 4	3 4	2 2	1 1	3 4	3 3	2 2	1 1
ABC151	1	2	3	1	2	2 4	1 1	3 3	3 3	1 3	3 4	3 3	3 3	1 2	3 4	4 4	4 4	2 2	1 1	4 4	3 3	2 4	1 3
ABC151	2	0	0	1	1	2 2	1 3	2 3	3 3	3 3	4 4	3 3	3 3	1 2	3 4	4 4	4 4	2 2	1 1	4 4	3 3	2 4	1 1
ABC151	3	0	0	2	1	2 4	1 1	3 3	3 3	1 1	3 3	3 3	3 3	1 1	4 4	4 4	4 4	2 4	1 1	4 4	1 3	2 4	1 3
ABC152	1	2	3	1	2	2 2	1 1	3 3	3 3	1 3	3 4	3 3	3 3	1 2	3 3	4 4	3 4	2 2	1 1	4 4	1 3	2 4	1 3
ABC152	2	0	0	1	1	2 2	1 1	3 3	3 3	3 3	3 4	3 3	3 3	1 2	3 4	4 4	3 3	2 2	1 1	4 4	1 3	2 4	1 3
ABC152	3	0	0	2	1	2 2	1 1	3 3	3 3	1 1	3 3	3 3	3 3	1 1	3 4	4 4	3 4	2 2	1 1	4 4	3 3	2 2	3 3
ABC155	1	2	3	1	2	2 2	1 1	3 3	3 3	1 1	3 3	3 3	3 3	1 1	3 4	4 4	3 4	2 4	1 1	3 3	1 1	4 4	1 3
ABC155	2	0	0	1	1	2 2	1 1	3 3	3 3	1 1	3 3	3 3	3 3	1 1	3 3	4 4	3 3	2 4	1 3	3 4	1 3	4 4	3 3
ABC155	3	0	0	2	1	2 4	1 1	3 3	3 3	1 3	3 4	3 3	3 3	1 2	3 4	4 4	4 4	2 2	1 3	3 3	1 1	4 4	1 3
ABC156	1	2	3	1	2	2 2	1 1	3 3	3 3	1 3	3 3	3 3	3 3	1 1	4 4	2 4	4 4	2 2	1 3	3 4	1 1	4 4	1 3
ABC156	2	0	0	1	1	2 2	1 1	2 3	3 3	1 1	3 3	3 3	3 3	1 2	3 4	2 4	4 4	2 4	1 3	3 4	1 1	4 4	1 3
ABC156	3	0	0	2	1	2 2	1 1	3 3	3 3	3 3	3 4	3 3	3 3	1 1	4 4	2 4	3 4	2 2	1 1	4 4	1 3	4 4	3 3
ABC158	1	2	3	1	2	2 4	1 3	3 3	3 3	1 1	3 3	1 3	2 3	1 2	3 3	2 4	4 4	2 4	1 1	4 4	1 3	2 4	1 3
ABC158	2	0	0	1	1	4 4	3 3	3 3	1 3	1 1	3 3	3 3	3 3	1 2	3 3	2 4	4 4	2 2	1 1	4 4	1 3	2 4	1 3
ABC158	3	0	0	2	1	2 2	1 1	2 3	3 3	1 3	3 3	1 3	2 3	1 2	0 0	2 4	4 4	2 4	1 1	4 4	3 3	2 2	3 3
ABC159	1	2	3	1	2	2 2	1 3	3 3	1 1	1 1	3 4	3 3	3 3	1 2	3 4	4 4	3 3	2 2	1 1	4 4	3 3	2 4	3 3
ABC159	2	0	0	1	1	2 2	1 1	3 3	1 3	1 1	3 4	3 3	3 3	1 2	3 4	4 4	3 3	2 2	1 1	4 4	3 3	2 2	3 3
ABC159	3	0	0	2	1	2 2	3 3	3 3	1 1	1 1	3 3	3 3	3 3	1 1	4 4	4 4	3 4	2 2	1 1	3 4	3 3	2 4	3 3
ABC160	1	2	3	1	2	2 4	1 3	3 3	3 3	3 3	4 4	3 3	3 3	2 2	3 3	4 4	3 4	2 2	1 1	4 4	3 3	2 2	1 3
ABC160	2	0	0	1	1	2 2	1 1	3 3	1 3	1 3	3 4	3 3	3 3	1 2	3 3	2 4	3 4	2 2	1 1	4 4	3 3	2 2	1 3
ABC160	3	0	0	2	1	2 4	1 3	3 3	1 3	1 3	3 4	3 3	3 3	2 2	3 3	4 4	4 4	2 2	1 3	4 4	3 3	2 2	1 3
ABC161	1	2	3	1	2	2 4	1 3	2 3	3 3	1 3	3 3	3 3	3 3	1 1	4 4	0 0	4 4	2 4	1 1	3 4	1 3	2 4	1 3
ABC161	2	0	0	1	1	2 2	1 3	3 3	3 3	1 3	3 3	3 3	3 3	1 2	3 4	2 4	4 4	2 2	1 3	3 4	1 3	4 4	1 3
ABC161	3	0	0	2	1	2 4	1 1	2 3	1 3	1 1	3 3	3 3	3 3	1 2	3 4	2 4	4 4	2 4	1 1	4 4	3 3	2 2	1 3
ABC162	1	2	3	1	2	2 4	1 3	2 3	1 3	1 1	3 3	1 3	2 3	1 2	3 3	4 4	4 4	4 4	3 3	3 4	1 3	2 2	1 3
ABC162	2	0	0	1	1	2 2	1 1	2 3	1 1	1 1	3 3	3 3	3 3	1 1	3 4	4 4	3 4	4 4	3 3	3 4	1 1	2 4	1 3
ABC162	3	0	0	2	1	2 4	3 3	3 3	3 3	1 1	3 3	1 3	2 3	1 2	3 4	4 4	4 4	2 4	1 3	4 4	3 3	2 2	1 1
ABC163	1	2	3	1	2	2 2	1 1	3 3	3 3	1 3	3 3	3 3	3 3	1 1	3 4	4 4	4 4	2 4	1 3	3 3	1 3	2 4	1 3
ABC163	2	0	0	1	1	2 2	1 1	3 3	3 3	1 1	3 3	3 3	3 3	1 1	3 3	2 4	4 4	2 2	1 1	3 4	3 3	2 2	3 3
ABC163	3	0	0	2	1	2 2	1 1	3 3	3 3	3 3	3 4	3 3	3 3	1 1	4 4	4 4	3 4	2 4	3 3	3 4	1 3	2 4	1 3
ABC165	1	2	3	1	2	2 2	1 1	3 3	1 3	1 1	3 3	3 3	3 3	1 1	4 4	4 4	3 3	2 2	3 3	4 4	3 3	2 2	1 1
ABC165	2	0	0	1	1	2 2	1 1	3 3	3 3	1 3	3 4	3 3	3 3	1 1	3 4	2 4	3 4	2 2	1 3	3 4	1 3	2 4	1 3
ABC165	3	0	0	2	1	2 2	1 3	3 3	1 3	1 1	3 3	3 3	3 3	1 1	4 4	4 4	3 3	2 2	1 3	4 4	3 3	2 4	1 3
ABC167	1	2	3	1	2	2 2	1 3	3 3	3 3	1 1	3 3	3 3	3 3	1 2	3 4	4 4	3 4	2 2	1 1	3 4	1 3	2 4	3 3
ABC167	2	0	0	1	1	2 2	1 3	3 3	1 3	1 1	3 3	3 3	3 3	1 1	4 4	4 4	4 4	2 2	1 1	4 4	1 3	2 2	3 3
ABC167	3	0	0	2	1	2 2	1 1	3 3	3 3	1 1	3 3	3 3	3 3	1 2	3 4	4 4	3 3	2 2	1 1	3 4	1 3	4 4	3 3
ABC168	1	2	3	1	2	2 4	1 1	2 3	3 3	1 3	3 4	3 3	3 3	1 2	3 4	2 4	3 4	4 4	1 1	3 4	3 3	2 4	1 3
ABC168	2	0	0	1	1	2 2	1 1	2 3	3 3	1 1	3 3	3 3	3 3	1 2	3 4	2 4	3 4	2 4	1 1	4 4	3 3	2 2	3 3
ABC168	3	0	0	2	1	4 4	1 1	3 3	3 3	1 3	3 4	3 3	3 3	1 2	3 4	4 4	3 4	2 4	1 1	3 4	3 3	2 4	1 3
ABC169	1	2	3	1	2	2 2	1 3	3 3	3 3	3 3	3 4	3 3	3 3	1 1	3 4	2 4	3 4	2 2	1 3	4 4	3 3	2 2	3 3
ABC169	2	0	0	1	1	2 2	1 1	3 3	3 3	3 3	3 4	3 3	3 3	1 2	3 4	2 4	3 4	2 2	3 3	4 4	3 3	2 2	3 3
ABC169	3	0	0	2	1	2 4	3 3	3 3	3 3	1 3	3 4	3 3	3 3	1 2	3 3	4 4	3 4	2 2	1 3	4 4	1 3	2 4	3 3
ABC170	1	2	3	1	2	2 2	1 1	2 3	1 3	1 1	3 4	3 3	3 3	1 1	4 4	4 4	3 4	2 2	1 1	3 4	1 3	2 4	3 3
ABC170	2	0	0	1	1	2 2	1 1	3 3	3 3	1 1	3 4	3 3	3 3	1 1	4 4	2 4	3 4	2 2	1 1	4 4	3 3	2 2	1 3
ABC170	3	0	0	2	1	2 2	1 1	2 3	1 3	1 1	3 3	3 3	3 3	1 1	4 4	4 4	3 4	2 2	1 3	3 4	1 1	2 4	1 3
ABC171	1	2	3	1	2	2 4	1 3	3 3	1 3	1 3	3 4	3 3	3 3	1 2	3 4	4 4	4 4	2 2	1 3	4 4	3 3	4 4	3 3
ABC171	2	0	0	1	1	2 2	1 3	3 3	3 3	1 1	3 3	3 3	3 3	1 1	3 4	2 4	4 4	2 4	1 3	4 4	3 3	2 4	1 3
ABC171	3	0	0	2	1	4 4	1 1	3 3	1 1	1 3	3 4	3 3	3 3	2 2	3 3	4 4	4 4	2 2	1 1	3 4	3 3	4 4	3 3
ABC172	1	2	3	1	2	2 2	1 3	2 3	3 3	1 1	3 3	3 3	3 3	2 2	3 3	2 4	4 4	2 2	1 3	4 4	3 3	2 2	3 3
ABC172	2	0	0	1	1	2 4	1 3	3 3	3 3	1 1	3 3	3 3	3 3	1 2	3 3	4 4	3 4	2 4	1 1	4 4	3 3	2 2	3 3
ABC172	3	0	0	2	1	2 2	1 1	2 3	3 3	1 3	3 4	3 3	3 3	2 2	3 3	2 4	4 4	2 2	1 3	4 4	3 3	2 2	3 3
ABC173	1	2	3	1	2	2 2	1 3	3 3	3 3	1 3	3 4	1 3	2 3	2 2	3 3	2 2	4 4	2 4	1 1	3 4	1 1	4 4	1 3
ABC173	2	0	0	1	1	2 2	3 3	3 3	1 3	1 3	3 3	1 3	2 3	1 2	3 4	4 4	4 4	4 4	1 1	3 4	1 3	2 4	3 3
ABC173	3	0	0	2	1	2 4	1 3	3 3	3 3	3 3	4 4	3 3	3 3	1 2	3 3	2 4	4 4	2 2	1 1	3 4	1 1	4 4	1 3
ABC174	1	2	3	1	2	2 2	1 3	2 3	1 3	3 3	3 4	3 3	3 3	1 2	3 4	2 4	3 4	2 2	1 1	3 3	1 1	2 2	1 3
ABC174	2	0	0	1	1	2 2	1 3	2 3	1 3	3 3	4 4	3 3	3 3	2 2	3 3	4 4	3 4	2 4	1 1	3 4	1 3	2 2	1 3
ABC174	3	0	0	2	1	2 2	1 1	3 3	1 3	1 3	3 3	3 3	3 3	1 2	3 4	2 4	4 4	2 4	1 3	3 3	1 1	2 4	1 3
ABC175	1	2	3	1	2	2 2	1 1	3 3	1 3	1 3	3 4	3 3	3 3	1 2	3 4	4 4	3 3	2 2	1 1	3 4	1 3	2 2	3 3
ABC175	2	0	0	1	1	2 2	1 1	3 3	3 3	1 1	3 3	3 3	3 3	1 1	4 4	2 4	3 4	2 2	1 1	3 4	1 3	2 4	3 3
ABC175	3	0	0	2	1	2 2	1 1	3 3	1 3	3 3	4 4	3 3	3 3	2 2	3 3	4 4	3 4	2 2	1 1	4 4	3 3	2 2	3 3
ABC176	1	2	3	1	2	2 2	1 3	3 3	3 3	1 3	3 3	3 3	3 3	1 1	3 4	2 4	4 4	2 4	1 1	4 4	3 3	2 2	1 3
ABC176	2	0	0	1	1	2 2	1 1	2 3	3 3	1 1	3 3	3 3	3 3	1 1	3 4	2 4	4 4	2 4	1 3	4 4	3 3	2 2	1 3
ABC176	3	0	0	2	1	2 2	1 3	2 3	3 3	1 3	3 3	3 3	3 3	1 2	3 4	4 4	3 4	2 4	1 1	4 4	3 3	2 2	3 3
ABC177	1	2	3	1	2	2 2	1 1	3 3	1 3	1 3	3 3	3 3	3 3	1 1	4 4	2 4	4 4	2 4	3 3	4 4	1 3	2 4	3 3
ABC177	2	0	0	1	1	2 4	1 1	3 3	3 3	1 1	3 3	3 3	3 3	1 1	3 4	2 4	3 4	2 4	1 3	4 4	3 3	2 2	3 3
ABC177	3	0	0	2	1	2 2	1 3	3 3	1 1	1 3	3 3	1 3	2 3	1 2	3 4	4 4	3 4	4 4	1 3	4 4	1 1	4 4	1 3
ABC178	1	2	3	1	2	2 2	1 1	2 3	3 3	3 3	4 4	3 3	3 3	1 1	4 4	4 4	3 4	2 2	1 3	3 4	1 3	2 4	1 3
ABC178	2	0	0	1	1	2 2	1 1	2 3	1 3	1 3	3 4	3 3	3 3	1 1	4 4	4 4	4 4	2 2	1 3	3 4	1 1	4 4	1 3
ABC178	3	0	0	2	1	2 2	1 1	2 3	3 3	1 3	3 4	3 3	3 3	1 2	3 4	4 4	3 4	2 2	1 1	3 3	1 3	2 4	1 3
ABC179	1	2	3	1	2	2 2	1 3	2 3	3 3	1 3	3 4	3 3	3 3	1 2	3 4	2 4	4 4	2 4	1 1	4 4	1 1	4 4	3 3
ABC179	2	0	0	1	1	2 4	1 3	2 3	3 3	1 3	4 4	3 3	3 3	2 2	3 3	2 4	4 4	2 2	1 3	4 4	1 1	4 4	3 3
ABC179	3	0	0	2	1	2 2	1 1	3 3	3 3	1 1	3 3	3 3	3 3	1 1	4 4	4 4	4 4	4 4	1 3	3 4	1 1	4 4	3 3
ABC187	1	2	3	1	2	2 4	1 1	3 3	3 3	1 1	3 3	3 3	3 3	1 1	3 4	2 4	3 4	2 4	3 3	3 4	1 3	2 4	3 3
ABC187	2	0	0	1	1	2 2	1 1	3 3	3 3	1 3	3 4	3 3	3 3	1 2	3 3	2 4	3 4	2 2	1 3	3 4	1 3	2 4	3 3
ABC187	3	0	0	2	1	2 4	1 1	3 3	3 3	1 1	3 3	3 3	3 3	1 1	3 4	2 4	3 4	4 4	1 3	4 4	3 3	2 2	1 3
ABC188	1	2	3	1	2	2 2	1 1	3 3	1 3	1 1	3 3	1 3	2 3	1 1	3 3	2 4	4 4	2 2	3 3	3 4	1 1	4 4	3 3
ABC188	2	0	0	1	1	2 2	1 1	3 3	1 3	1 1	3 3	1 3	2 3	1 2	3 3	2 4	3 4	2 2	3 3	4 4	1 3	2 4	3 3
ABC188	3	0	0	2	1	2 2	1 1	3 3	3 3	1 1	3 3	1 3	2 3	1 2	3 3	4 4	3 4	2 2	1 3	3 3	1 3	4 4	3 3
ABC189	1	2	3	1	2	2 2	1 1	3 3	3 3	1 3	3 3	3 3	3 3	1 1	4 4	4 4	3 4	2 4	1 3	3 4	3 3	2 2	3 3
ABC189	2	0	0	1	1	2 2	1 1	3 3	3 3	1 3	3 3	3 3	3 3	1 2	3 4	4 4	4 4	4 4	1 3	3 3	3 3	2 2	1 3
ABC189	3	0	0	2	1	2 2	1 1	3 3	1 3	1 1	3 3	3 3	3 3	1 1	3 4	4 4	3 3	2 4	1 3	4 4	3 3	2 2	3 3
ABC190	1	2	3	1	2	2 4	1 1	3 3	3 3	1 1	3 3	3 3	3 3	1 2	3 4	4 4	3 4	2 2	1 3	4 4	3 3	2 2	1 3
ABC190	2	0	0	1	1	2 2	1 1	3 3	3 3	1 1	3 3	3 3	3 3	1 1	4 4	4 4	3 4	2 2	1 1	4 4	3 3	2 2	3 3
ABC190	3	0	0	2	1	2 4	1 1	3 3	3 3	1 1	3 3	3 3	3 3	1 2	3 4	4 4	3 4	2 2	1 3	4 4	3 3	2 4	1 3
ABC191	1	2	3	1	2	2 4	1 3	3 3	1 3	1 1	3 3	3 3	3 3	1 1	4 4	4 4	3 3	2 2	1 1	4 4	3 3	2 2	3 3
ABC191	2	0	0	1	1	2 4	1 1	3 3	3 3	1 1	3 3	3 3	3 3	1 2	3 4	2 4	3 4	2 4	1 1	4 4	1 3	2 4	3 3
ABC191	3	0	0	2	1	2 2	3 3	2 3	1 3	1 1	3 3	3 3	3 3	1 1	3 4	2 4	3 4	2 4	1 3	4 4	3 3	2 2	1 3
ABC192	1	2	3	1	2	2 2	1 3	3 3	3 3	1 1	3 3	3 3	3 3	1 1	3 4	4 4	3 4	2 4	1 1	4 4	3 3	2 2	1 3
ABC192	2	0	0	1	1	2 2	1 1	3 3	3 3	1 1	3 3	3 3	3 3	1 1	3 4	2 4	4 4	2 2	1 1	4 4	3 3	2 2	3 3
ABC192	3	0	0	2	1	2 2	1 3	2 3	1 3	1 3	3 4	3 3	3 3	1 2	3 3	4 4	3 4	2 4	1 1	4 4	3 3	2 2	1 3
ABC194	1	2	3	1	2	2 2	1 1	2 3	1 3	1 3	3 3	3 3	3 3	1 1	3 4	2 4	4 4	2 4	1 1	4 4	3 3	2 4	1 1
ABC194	2	0	0	1	1	2 2	1 1	2 3	3 3	3 3	3 4	3 3	3 3	1 2	3 4	4 4	4 4	2 2	1 1	4 4	3 3	2 4	1 3
ABC194	3	0	0	2	1	2 2	1 1	3 3	1 1	1 1	3 3	3 3	3 3	1 1	3 4	0 0	3 4	2 4	1 1	4 4	3 3	2 2	1 3
ABC195	1	2	3	1	2	2 2	1 1	3 3	3 3	3 3	4 4	3 3	3 3	1 2	3 4	2 4	4 4	2 2	1 1	3 4	1 3	2 4	3 3
ABC195	2	0	0	1	1	2 2	1 3	3 3	3 3	1 3	3 4	3 3	3 3	1 2	3 4	2 4	4 4	2 2	1 1	3 4	1 3	2 4	1 3
ABC195	3	0	0	2	1	2 4	1 1	3 3	3 3	3 3	4 4	3 3	3 3	2 2	3 3	2 4	4 4	2 4	1 3	4 4	3 3	2 2	3 3
ABC197	1	2	3	1	2	2 4	3 3	2 3	1 3	1 1	3 3	3 3	3 3	1 1	3 4	2 4	4 4	2 4	1 3	4 4	3 3	2 2	3 3
ABC197	2	0	0	1	1	2 2	1 3	3 3	1 1	1 3	3 4	3 3	3 3	1 2	3 4	4 4	4 4	2 2	3 3	4 4	3 3	2 2	3 3
ABC197	3	0	0	2	1	2 4	1 3	2 3	3 3	1 1	3 3	3 3	3 3	1 1	3 4	2 4	3 4	2 4	1 3	4 4	3 3	2 2	3 3
ABC198	1	2	3	1	2	2 2	1 3	2 3	3 3	1 3	3 3	3 3	3 3	1 1	4 4	2 4	4 4	2 2	3 3	4 4	1 3	2 4	3 3
ABC198	2	0	0	1	1	2 2	1 3	2 2	3 3	3 3	3 4	3 3	3 3	1 1	3 4	2 2	4 4	2 2	3 3	4 4	1 3	2 4	1 3
ABC198	3	0	0	2	1	2 4	1 1	3 3	3 3	1 1	3 3	3 3	3 3	1 1	3 4	4 4	4 4	2 2	1 3	4 4	1 3	4 4	1 3
ABC199	1	2	3	1	2	2 2	1 1	2 3	1 3	1 1	3 3	1 3	2 3	1 1	3 4	2 4	3 4	2 2	1 3	3 4	3 3	2 2	1 3
ABC199	2	0	0	1	1	2 2	1 3	3 3	3 3	1 1	3 3	1 3	2 3	1 1	3 4	2 4	3 4	2 2	1 1	4 4	3 3	2 4	1 3
ABC199	3	0	0	2	1	2 4	1 3	2 3	1 3	1 1	3 3	3 3	3 3	1 1	4 4	4 4	3 4	2 4	3 3	3 4	3 3	2 2	1 3
ABC200	1	2	3	1	2	2 2	3 3	3 3	1 3	1 1	3 3	3 3	3 3	1 2	3 4	2 4	3 4	2 2	1 3	4 4	3 3	2 4	1 3
ABC200	2	0	0	1	1	2 2	1 3	3 3	3 3	1 3	3 4	3 3	3 3	1 2	3 4	4 4	3 4	2 2	1 1	3 4	1 3	4 4	3 3
ABC200	3	0	0	2	1	2 2	1 3	3 3	1 1	1 3	3 4	3 3	3 3	2 2	3 3	2 4	4 4	2 2	1 3	4 4	3 3	2 2	1 3
ABC201	1	2	3	1	2	2 2	1 1	2 3	3 3	1 3	3 4	3 3	3 3	1 2	3 4	4 4	4 4	2 4	3 3	4 4	1 3	2 4	3 3
ABC201	2	0	0	1	1	2 2	1 1	2 3	3 3	1 3	3 4	3 3	3 3	1 2	3 4	4 4	4 4	2 2	1 3	4 4	1 1	2 4	1 3
ABC201	3	0	0	2	1	2 2	1 1	3 3	3 3	3 3	4 4	3 3	3 3	2 2	3 3	4 4	4 4	2 4	1 3	3 4	1 3	4 4	3 3
ABC202	1	2	3	1	2	2 2	1 1	3 3	1 3	1 3	3 4	3 3	3 3	2 2	3 3	4 4	4 4	4 4	3 3	3 4	1 3	2 4	1 3
ABC202	2	0	0	1	1	2 2	1 1	3 3	1 3	1 1	3 3	3 3	3 3	1 2	3 4	2 4	4 4	2 4	1 3	4 4	3 3	2 4	1 3
ABC202	3	0	0	2	1	2 2	1 1	2 3	3 3	1 3	3 4	3 3	3 3	1 2	3 4	4 4	3 4	2 4	1 3	3 4	1 3	4 4	3 3
ABC203	1	2	3	1	2	2 4	1 1	3 3	3 3	1 3	3 4	3 3	3 3	1 1	3 4	4 4	3 4	2 2	1 1	3 4	1 3	4 4	1 3
ABC203	2	0	0	1	1	2 2	1 1	3 3	1 3	1 1	3 3	3 3	3 3	1 1	3 4	4 4	4 4	2 4	1 1	4 4	3 3	2 4	1 3
ABC203	3	0	0	2	1	2 4	1 1	3 3	3 3	3 3	4 4	3 3	3 3	1 2	3 3	4 4	3 4	2 2	1 1	3 3	1 3	4 4	3 3
ABC204	1	2	3	1	2	2 2	1 3	2 3	3 3	1 1	3 3	3 3	3 3	1 1	3 4	2 4	4 4	2 2	1 3	3 4	3 3	2 4	1 3
ABC204	2	0	0	1	1	2 2	1 1	2 3	3 3	1 1	3 3	1 3	2 3	1 1	4 4	0 0	4 4	2 4	1 3	3 4	1 3	2 4	3 3
ABC204	3	0	0	2	1	2 2	1 3	3 3	3 3	1 3	3 4	3 3	3 3	1 2	3 3	0 0	4 4	2 2	1 3	3 4	3 3	2 4	1 3
ABC205	1	2	3	1	2	2 4	1 1	3 3	1 1	1 1	3 3	3 3	3 3	1 1	3 4	2 4	3 4	2 2	1 3	4 4	1 3	2 4	1 3
ABC205	2	0	0	1	1	2 2	1 1	3 3	1 3	1 1	3 3	3 3	3 3	1 1	3 4	2 4	3 4	2 2	1 3	4 4	1 1	4 4	1 3
ABC205	3	0	0	2	1	4 4	1 1	3 3	1 3	1 1	3 3	3 3	3 3	1 2	3 4	4 4	3 3	2 2	1 1	3 4	3 3	2 2	3 3
ABC206	1	2	3	1	2	2 4	1 1	3 3	3 3	1 3	3 3	3 3	3 3	1 1	4 4	4 4	4 4	2 4	1 3	4 4	1 3	2 4	3 3
ABC206	2	0	0	1	1	4 4	1 1	3 3	1 3	1 3	3 4	3 3	3 3	1 2	3 4	4 4	3 4	2 4	3 3	3 4	1 3	2 4	3 3
ABC206	3	0	0	2	1	2 2	1 1	3 3	3 3	3 3	3 4	3 3	3 3	1 1	4 4	4 4	3 4	2 2	1 1	3 4	1 1	4 4	3 3
ABC208	1	2	3	1	2	2 4	1 1	3 3	3 3	1 1	3 3	3 3	3 3	1 2	3 3	2 4	3 4	2 4	1 3	3 4	1 3	2 4	3 3
ABC208	2	0	0	1	1	2 2	1 3	3 3	1 3	1 1	3 3	3 3	3 3	1 1	3 4	4 4	3 4	2 2	3 3	4 4	3 3	4 4	1 3
ABC208	3	0	0	2	1	2 4	1 1	3 3	3 3	1 1	3 3	1 3	2 3	1 2	3 4	2 4	4 4	2 4	1 3	3 4	1 3	2 2	3 3
ABC209	1	2	3	1	2	2 2	3 3	2 3	3 3	1 1	3 3	1 3	2 3	1 1	3 4	2 4	3 4	2 4	1 3	4 4	3 3	2 2	3 3
ABC209	2	0	0	1	1	2 4	1 3	2 3	3 3	1 3	3 4	3 3	3 3	1 2	3 3	2 4	4 4	2 4	1 1	4 4	3 3	2 2	3 3
ABC209	3	0	0	2	1	2 2	1 3	3 3	1 3	1 3	3 4	1 3	2 3	1 2	3 4	4 4	3 4	2 4	3 3	4 4	3 3	2 4	1 3
ABC210	1	2	3	1	2	2 2	1 3	0 0	3 3	1 1	3 3	3 3	3 3	1 1	3 4	2 4	3 4	2 4	1 1	4 4	3 3	2 4	3 3
ABC210	2	0	0	1	1	2 2	1 3	3 3	3 3	1 3	3 4	3 3	3 3	1 2	3 3	2 2	4 4	2 2	1 1	3 4	1 3	2 4	3 3
ABC210	3	0	0	2	1	2 2	1 3	2 3	3 3	1 1	3 3	3 3	3 3	1 1	4 4	4 4	3 3	2 4	1 1	3 4	3 3	2 4	1 3
ABC213	1	2	3	1	2	2 2	1 1	2 3	1 3	1 1	3 3	3 3	3 3	1 1	3 3	0 0	4 4	2 4	1 3	3 4	1 3	2 4	3 3
ABC213	2	0	0	1	1	2 2	1 1	3 3	1 1	1 1	3 3	1 3	2 3	1 1	3 3	2 4	3 4	4 4	3 3	3 4	1 3	2 4	3 3
ABC213	3	0	0	2	1	2 2	1 1	2 3	3 3	1 3	3 4	3 3	3 3	1 2	3 3	2 4	4 4	2 4	1 1	4 4	3 3	2 2	3 3
ABC214	1	2	3	2	2	2 4	1 3	2 3	3 3	1 1	3 3	3 3	3 3	1 1	4 4	0 0	4 4	2 2	1 1	3 4	1 3	2 4	3 3
ABC214	2	0	0	1	1	2 2	1 1	2 2	3 3	1 3	3 4	3 3	3 3	1 1	3 4	0 0	4 4	2 2	1 3	4 4	1 3	2 4	3 3
ABC214	3	0	0	2	1	2 4	1 3	3 3	3 3	1 3	3 4	3 3	3 3	1 2	3 4	4 4	4 4	2 2	1 1	3 3	1 3	2 4	1 3
ABC215	1	2	3	1	2	2 2	1 1	3 3	1 3	1 3	3 4	1 3	2 3	2 2	3 3	4 4	4 4	2 4	3 3	4 4	3 3	2 2	3 3
ABC215	2	0	0	1	1	2 2	1 1	2 3	3 3	1 3	3 4	1 3	2 3	2 2	3 3	4 4	4 4	2 4	1 3	4 4	3 3	2 2	1 3
ABC215	3	0	0	2	1	2 2	1 1	3 3	1 3	1 3	3 4	3 3	3 3	1 2	3 4	4 4	3 4	2 2	3 3	3 4	3 3	2 2	1 3
ABC216	1	2	3	1	2	2 4	1 1	2 3	3 3	1 1	3 3	3 3	3 3	1 2	3 4	4 4	3 4	2 2	1 1	4 4	3 3	2 2	1 1
ABC216	2	0	0	1	1	2 4	1 3	2 3	3 3	1 1	3 4	3 3	3 3	1 2	3 4	4 4	3 4	2 2	1 3	4 4	3 3	2 2	1 3
ABC216	3	0	0	2	1	2 4	1 1	2 3	3 3	1 1	3 3	1 3	2 3	1 1	3 4	2 4	3 4	2 2	1 1	4 4	3 3	2 2	1 1
ABC217	1	2	3	1	2	2 2	3 3	3 3	3 3	1 1	3 3	3 3	3 3	1 2	3 4	0 0	4 4	2 2	1 3	3 4	3 3	2 2	3 3
ABC217	2	0	0	1	1	2 2	1 3	3 3	3 3	1 1	3 3	3 3	3 3	1 2	3 4	2 4	4 4	2 2	1 3	3 4	1 3	2 4	1 3
ABC217	3	0	0	2	1	2 2	1 3	3 3	3 3	1 1	3 3	3 3	3 3	1 2	3 4	2 4	3 4	2 4	1 3	3 4	3 3	2 2	1 3
ABC218	1	2	3	1	2	2 2	1 1	3 3	3 3	1 3	3 4	3 3	3 3	1 1	4 4	4 4	3 3	2 2	1 1	3 4	1 3	2 4	3 3
ABC218	2	0	0	1	1	2 2	1 3	3 3	1 3	3 3	4 4	3 3	3 3	1 2	3 4	4 4	3 3	2 2	1 1	3 3	1 1	2 4	3 3
ABC218	3	0	0	2	1	2 2	1 1	3 3	3 3	1 1	3 3	3 3	3 3	1 1	3 4	2 4	3 4	2 2	1 1	4 4	3 3	2 2	3 3
ABC219	1	2	3	1	2	2 4	1 3	3 3	3 3	1 1	3 3	3 3	3 3	1 1	4 4	4 4	3 3	2 2	1 1	4 4	3 3	2 4	1 1
ABC219	2	0	0	1	1	2 4	1 3	3 3	1 3	1 1	3 3	3 3	3 3	1 2	3 4	2 4	3 4	2 2	1 1	4 4	3 3	2 4	1 3
ABC219	3	0	0	2	1	2 2	1 1	3 3	1 3	1 3	3 4	3 3	3 3	1 2	3 4	4 4	3 4	2 2	1 3	4 4	3 3	2 2	1 1
ABC220	1	2	3	1	2	2 2	1 3	3 3	3 3	3 3	4 4	3 3	3 3	2 2	3 3	4 4	4 4	2 2	1 3	4 4	1 3	2 4	3 3
ABC220	2	0	0	1	1	2 2	1 1	2 3	3 3	1 3	3 4	3 3	3 3	1 2	3 4	4 4	4 4	2 4	1 1	4 4	1 1	4 4	3 3
ABC220	3	0	0	2	1	2 2	1 3	3 3	3 3	1 3	3 4	1 3	2 3	1 2	3 3	2 4	4 4	2 2	3 3	3 4	3 3	2 4	1 3
ABC221	1	2	3	1	2	2 4	1 1	3 3	3 3	1 1	3 3	3 3	3 3	1 1	3 4	4 4	3 4	2 2	1 1	3 4	1 3	2 4	1 3
ABC221	2	0	0	1	1	2 4	1 1	3 3	3 3	1 1	3 3	3 3	3 3	1 1	4 4	2 4	3 4	2 4	1 1	3 3	1 1	4 4	1 1
ABC221	3	0	0	2	1	4 4	1 1	3 3	3 3	1 1	3 3	1 3	2 3	1 1	3 3	2 4	4 4	2 2	1 3	4 4	1 3	2 2	3 3
ABC222	1	2	3	1	2	2 2	1 1	3 3	1 3	1 3	3 4	3 3	3 3	2 2	3 3	2 4	4 4	2 2	3 3	4 4	3 3	2 2	3 3
ABC222	2	0	0	1	1	2 2	1 1	3 3	3 3	1 3	3 4	3 3	3 3	1 2	3 4	4 4	4 4	2 2	1 3	3 4	1 3	2 2	1 3
ABC222	3	0	0	2	1	2 2	1 1	3 3	1 3	1 1	3 3	3 3	3 3	1 2	3 4	2 4	3 4	2 2	1 3	3 4	3 3	2 2	3 3
ABC223	1	2	3	1	2	2 2	1 3	3 3	1 3	3 3	4 4	3 3	3 3	1 2	3 4	4 4	3 4	2 2	1 3	4 4	3 3	2 4	3 3
ABC223	2	0	0	1	1	2 2	1 3	3 3	1 3	1 3	3 4	3 3	3 3	1 1	4 4	4 4	3 3	2 2	1 3	4 4	1 3	2 4	3 3
ABC223	3	0	0	2	1	2 4	1 3	3 3	1 3	1 3	3 4	3 3	3 3	1 2	3 4	4 4	4 4	2 2	1 3	4 4	1 3	2 2	1 3
ABC224	1	2	3	1	2	2 2	1 3	3 3	1 3	1 1	3 3	3 3	3 3	1 1	4 4	2 4	4 4	2 2	3 3	3 4	1 1	2 4	3 3
ABC224	2	0	0	1	1	2 2	1 3	3 3	1 3	1 1	3 3	1 3	2 3	1 1	4 4	2 4	3 4	2 4	3 3	3 4	1 3	4 4	1 3
ABC224	3	0	0	2	1	2 2	1 1	2 3	3 3	1 3	3 3	3 3	3 3	1 1	4 4	2 4	4 4	2 2	1 3	3 4	1 3	2 2	1 3
ABC225	1	2	3	1	2	2 4	1 1	3 3	1 3	1 3	3 4	3 3	3 3	1 2	3 4	4 4	3 4	2 2	1 1	4 4	3 3	2 4	3 3
ABC225	2	0	0	1	1	4 4	1 1	2 3	1 3	1 1	3 3	3 3	3 3	1 1	4 4	4 4	3 4	2 2	1 1	4 4	3 3	2 2	3 3
ABC225	3	0	0	2	1	2 2	1 3	3 3	3 3	1 3	3 4	3 3	3 3	2 2	3 3	4 4	3 4	2 4	1 1	4 4	3 3	2 4	1 3
ABC226	1	2	3	1	2	2 4	1 3	3 3	3 3	1 3	3 3	3 3	3 3	1 1	4 4	2 4	3 4	2 2	1 1	4 4	3 3	2 4	3 3
ABC226	2	0	0	1	1	2 4	1 3	3 3	1 3	1 1	3 3	3 3	3 3	1 2	3 4	4 4	3 3	2 4	1 1	3 4	1 3	2 4	1 3
ABC226	3	0	0	2	1	2 2	1 3	3 3	3 3	1 3	3 3	3 3	3 3	1 2	3 4	2 4	4 4	2 4	1 3	4 4	3 3	4 4	3 3
ABC228	1	2	3	1	2	2 2	1 1	3 3	1 3	1 3	3 3	3 3	3 3	1 2	3 4	2 4	3 4	2 2	1 1	3 4	1 3	2 2	3 3
ABC228	2	0	0	1	1	2 2	1 1	3 3	3 3	1 3	3 3	1 3	2 3	1 2	3 4	2 4	4 4	2 2	1 1	4 4	3 3	2 4	3 3
ABC228	3	0	0	2	1	2 2	1 1	3 3	1 3	1 3	3 3	3 3	3 3	1 2	3 4	2 4	3 4	2 2	1 1	3 4	1 3	2 2	1 3
ABC229	1	2	3	1	2	2 4	1 3	3 3	3 3	1 1	3 3	3 3	3 3	1 2	3 4	2 4	3 4	2 2	1 1	4 4	3 3	2 2	1 3
ABC229	2	0	0	1	1	2 2	1 3	3 3	1 3	1 1	3 3	3 3	3 3	1 2	3 4	2 4	4 4	2 2	1 3	4 4	3 3	2 2	3 3
ABC229	3	0	0	2	1	4 4	1 3	2 3	3 3	1 3	3 4	3 3	3 3	1 2	3 4	4 4	3 4	2 2	1 1	4 4	3 3	2 2	1 3
ABC230	1	2	3	1	2	2 2	1 3	3 3	3 3	1 1	3 3	3 3	3 3	1 2	3 4	4 4	3 4	2 2	1 1	4 4	3 3	2 2	1 3
ABC230	2	0	0	1	1	2 2	1 3	3 3	3 3	1 1	3 3	3 3	3 3	1 2	3 4	4 4	4 4	2 2	1 1	4 4	1 3	2 4	1 3
ABC230	3	0	0	2	1	2 2	1 3	3 3	3 3	1 3	3 4	3 3	3 3	2 2	3 3	4 4	3 4	2 2	1 3	4 4	3 3	2 2	3 3
ABC231	1	2	3	1	2	2 2	1 1	0 0	3 3	1 3	3 4	3 3	3 3	1 2	3 4	4 4	4 4	2 2	1 3	3 4	1 3	2 4	1 3
ABC231	2	0	0	1	1	2 2	1 1	3 3	3 3	1 1	3 3	3 3	3 3	1 1	4 4	4 4	4 4	2 2	1 3	3 3	1 1	4 4	1 3
ABC231	3	0	0	2	1	2 4	1 1	2 3	3 3	3 3	4 4	3 3	3 3	1 2	3 3	4 4	3 4	2 2	1 3	4 4	3 3	2 2	3 3
ABC232	1	2	3	2	2	2 4	1 3	2 3	3 3	1 3	3 4	3 3	3 3	1 2	3 3	2 4	3 4	2 4	1 3	4 4	3 3	2 2	3 3
ABC232	2	0	0	1	1	2 4	1 3	2 3	3 3	1 3	3 4	3 3	3 3	1 2	3 4	4 4	3 4	2 4	1 3	4 4	3 3	2 4	3 3
ABC232	3	0	0	2	1	2 2	1 3	3 3	1 3	1 1	3 3	3 3	3 3	1 1	3 4	2 4	3 4	2 4	1 3	4 4	1 3	2 4	3 3
ABC233	1	2	3	1	2	2 2	1 3	3 3	3 3	1 1	3 3	3 3	3 3	1 1	4 4	4 4	4 4	2 2	1 1	3 4	1 3	2 4	1 3
ABC233	2	0	0	1	1	2 2	3 3	3 3	1 3	1 1	3 3	3 3	3 3	1 1	3 4	2 4	4 4	2 2	1 1	4 4	3 3	2 2	1 3
ABC233	3	0	0	2	1	2 2	1 1	3 3	3 3	1 1	3 3	3 3	3 3	1 1	4 4	4 4	3 4	2 4	1 1	3 4	1 3	2 4	3 3
ABC234	1	2	3	1	2	2 2	1 3	3 3	3 3	1 1	3 3	3 3	3 3	1 1	3 4	2 4	3 4	2 2	1 3	4 4	1 3	2 4	3 3
ABC234	2	0	0	1	1	2 2	1 1	3 3	3 3	1 1	3 3	3 3	3 3	1 1	3 4	4 4	3 3	2 4	3 3	3 4	1 1	4 4	3 3
ABC234	3	0	0	2	1	2 2	3 3	3 3	3 3	1 1	3 4	3 3	3 3	1 2	3 4	2 4	4 4	2 2	1 3	4 4	3 3	2 4	3 3
ABC235	1	2	3	1	2	2 4	1 3	3 3	1 3	1 1	3 3	3 3	3 3	1 2	3 4	2 4	3 4	2 2	1 3	4 4	3 3	2 2	3 3
ABC235	2	0	0	1	1	2 4	1 1	3 3	3 3	1 1	3 3	3 3	3 3	1 1	3 4	4 4	3 3	2 4	1 3	3 4	1 3	2 4	1 3
ABC235	3	0	0	2	1	2 2	3 3	3 3	1 3	1 1	3 3	3 3	3 3	2 2	3 3	2 4	4 4	2 4	1 1	3 4	1 3	2 4	3 3
ABC236	1	2	3	1	2	2 4	1 1	3 3	1 3	3 3	4 4	3 3	3 3	1 2	3 3	2 4	4 4	2 2	3 3	4 4	3 3	4 4	1 3
ABC236	2	0	0	1	1	4 4	1 1	3 3	1 3	1 3	3 4	3 3	3 3	1 2	3 4	4 4	4 4	2 2	1 3	3 4	1 3	4 4	3 3
ABC236	3	0	0	2	1	2 4	1 1	3 3	1 3	3 3	4 4	3 3	3 3	1 1	3 3	2 4	3 4	2 2	1 3	3 4	1 3	4 4	1 3
ABC237	1	2	3	1	2	2 2	1 1	2 3	3 3	1 1	3 3	3 3	3 3	1 1	4 4	2 4	4 4	2 2	1 3	4 4	3 3	2 2	1 1
ABC237	2	0	0	1	1	2 2	1 3	2 3	1 3	1 1	3 3	3 3	3 3	1 1	4 4	2 2	4 4	2 2	1 1	3 4	1 3	2 4	1 1
ABC237	3	0	0	2	1	2 4	1 1	3 3	1 3	1 1	3 3	3 3	3 3	1 2	3 4	4 4	4 4	2 2	3 3	4 4	3 3	2 4	1 3
ABC238	1	2	3	2	2	2 4	1 1	3 3	3 3	1 3	3 4	3 3	3 3	1 2	3 4	4 4	4 4	2 4	1 3	4 4	3 3	4 4	1 3
ABC238	2	0	0	1	1	2 2	1 1	2 3	3 3	1 3	3 4	3 3	3 3	1 2	3 4	4 4	4 4	2 2	1 3	4 4	3 3	2 4	1 3
ABC238	3	0	0	2	1	2 4	1 1	3 3	3 3	1 3	3 4	3 3	3 3	1 2	3 4	4 4	3 4	2 4	3 3	3 4	3 3	4 4	1 3
ABC239	1	2	3	1	2	2 2	3 3	2 3	3 3	1 1	3 3	3 3	3 3	1 2	3 4	4 4	3 4	2 4	1 3	3 4	1 3	2 4	1 1
ABC239	2	0	0	1	1	2 2	1 3	2 3	1 3	1 1	3 3	3 3	3 3	2 2	3 3	2 4	4 4	2 2	1 3	3 4	1 3	2 4	1 3
ABC239	3	0	0	2	1	2 2	1 3	2 3	3 3	1 3	3 4	3 3	3 3	1 2	3 4	4 4	3 4	2 4	3 3	4 4	3 3	2 4	1 1
ABC240	1	2	3	1	2	2 2	1 1	3 3	3 3	1 1	3 4	3 3	3 3	0 0	3 3	2 4	4 4	2 4	1 3	4 4	1 3	4 4	1 3
ABC240	2	0	0	1	1	2 4	1 1	3 3	3 3	1 3	4 4	3 3	3 3	1 2	3 3	2 4	4 4	2 2	1 3	3 4	1 3	4 4	1 1
ABC240	3	0	0	2	1	2 2	1 1	3 3	1 3	1 1	3 3	3 3	3 3	1 2	3 4	0 0	4 4	2 4	1 3	3 4	1 1	2 4	3 3
ABC241	1	2	3	1	2	2 2	1 3	3 3	1 3	1 1	3 3	3 3	3 3	1 2	3 4	2 4	4 4	2 4	3 3	4 4	1 3	2 2	1 3
ABC241	2	0	0	1	1	2 2	1 1	3 3	1 3	1 1	3 3	3 3	3 3	1 2	3 4	2 4	4 4	2 2	1 3	4 4	1 3	2 2	1 3
ABC241	3	0	0	2	1	2 2	3 3	2 3	1 3	1 1	3 3	3 3	3 3	1 1	4 4	4 4	4 4	2 4	3 3	3 4	1 3	2 4	1 3
ABC242	1	2	3	1	2	4 4	1 3	3 3	3 3	1 1	3 3	1 3	2 3	1 1	3 4	2 4	4 4	2 4	1 3	4 4	1 3	2 4	1 3
ABC242	2	0	0	1	1	2 4	1 3	3 3	3 3	1 1	3 3	1 3	2 3	1 1	3 4	2 4	3 4	2 4	1 1	4 4	1 3	2 4	3 3
ABC242	3	0	0	2	1	2 4	1 3	2 3	3 3	1 1	3 3	3 3	3 3	1 2	3 4	2 4	4 4	2 2	1 3	4 4	3 3	2 2	1 3
ABC243	1	2	3	1	2	2 2	1 1	2 2	3 3	1 1	3 3	3 3	3 3	1 2	3 3	2 4	3 4	2 2	1 3	4 4	1 3	2 4	1 3
ABC243	2	0	0	1	1	2 4	1 3	2 3	3 3	1 1	3 3	3 3	3 3	1 2	3 3	4 4	4 4	2 2	1 1	4 4	1 3	2 4	1 1
ABC243	3	0	0	2	1	2 2	1 1	2 3	1 3	1 1	3 3	3 3	3 3	1 1	3 4	4 4	3 4	2 2	3 3	3 4	1 3	2 4	3 3
ABC244	1	2	3	1	2	2 2	1 1	3 3	1 3	1 1	3 3	3 3	3 3	1 1	3 4	2 2	4 4	2 2	1 3	4 4	3 3	2 2	1 3
ABC244	2	0	0	1	1	2 2	1 1	3 3	1 1	1 3	3 4	3 3	3 3	1 1	3 4	2 4	3 4	2 2	1 3	4 4	3 3	2 2	3 3
ABC244	3	0	0	2	1	2 2	1 1	3 3	3 3	1 1	3 3	3 3	3 3	1 1	4 4	2 4	3 4	2 2	1 3	3 4	3 3	2 2	1 3
ABC245	1	2	3	1	2	2 2	1 3	2 3	3 3	3 3	4 4	3 3	3 3	1 2	3 4	2 4	3 4	2 2	1 3	3 4	3 3	2 4	1 3
ABC245	2	0	0	1	1	2 2	1 1	2 3	3 3	3 3	3 4	3 3	3 3	1 1	4 4	4 4	3 4	2 2	1 3	4 4	3 3	2 4	1 1
ABC245	3	0	0	2	1	2 2	1 3	2 3	1 3	1 3	3 4	1 3	2 3	1 2	3 3	2 4	3 4	2 2	1 1	3 3	1 3	2 4	3 3
ABC246	1	2	3	1	2	2 2	1 3	3 3	3 3	1 3	3 3	3 3	3 3	1 2	3 4	2 4	4 4	2 2	1 3	3 4	1 3	2 4	3 3
ABC246	2	0	0	1	1	2 2	1 3	2 3	3 3	1 3	3 4	3 3	3 3	2 2	3 3	4 4	4 4	2 2	1 1	3 4	1 3	2 4	3 3
ABC246	3	0	0	2	1	2 4	1 1	3 3	3 3	1 3	3 3	3 3	3 3	1 2	3 4	2 4	4 4	2 2	3 3	4 4	3 3	2 2	3 3
ABC247	1	2	3	1	2	2 2	1 1	3 3	1 3	3 3	3 4	3 3	3 3	1 2	3 4	2 4	3 4	2 2	1 1	3 4	1 3	2 2	3 3
ABC247	2	0	0	1	1	2 2	1 1	3 3	1 1	3 3	3 4	3 3	3 3	1 2	3 4	2 4	4 4	2 2	1 1	4 4	3 3	2 2	3 3
ABC247	3	0	0	2	1	2 2	1 1	3 3	3 3	1 3	3 4	3 3	3 3	2 2	3 3	4 4	3 4	2 2	1 3	3 4	1 3	2 4	1 3
ABC248	1	2	3	1	2	2 2	1 3	3 3	3 3	3 3	4 4	3 3	3 3	1 1	4 4	4 4	3 4	2 2	1 1	3 3	1 1	4 4	1 3
ABC248	2	0	0	1	1	2 2	1 3	3 3	3 3	1 3	3 4	3 3	3 3	1 1	4 4	2 4	4 4	2 2	1 1	3 4	1 3	2 4	3 3
ABC248	3	0	0	2	1	2 4	1 3	3 3	3 3	3 3	4 4	3 3	3 3	1 2	3 4	2 4	3 4	2 4	1 3	3 4	1 1	2 4	1 3
ABC249	1	2	3	1	2	2 4	1 1	3 3	1 3	1 1	3 3	3 3	3 3	1 2	3 4	4 4	3 4	2 2	1 1	3 3	1 3	2 2	3 3
ABC249	2	0	0	1	1	2 4	1 1	3 3	1 3	1 1	3 3	3 3	3 3	1 1	4 4	4 4	4 4	2 2	1 1	3 3	1 3	2 4	1 3
ABC249	3	0	0	2	1	2 4	1 3	3 3	3 3	1 1	3 3	3 3	3 3	1 2	3 4	4 4	3 3	2 2	1 1	3 4	3 3	2 2	3 3
ABC250	1	2	3	1	2	2 2	1 1	3 3	3 3	1 1	3 4	1 3	2 3	1 1	3 4	2 4	3 4	2 2	1 1	4 4	3 3	2 2	3 3
ABC250	2	0	0	1	1	2 2	1 1	3 3	3 3	1 1	3 3	1 3	2 3	1 1	3 4	2 4	3 4	2 2	1 1	3 4	3 3	2 2	3 3
ABC250	3	0	0	2	1	2 2	1 1	2 3	3 3	1 3	4 4	3 3	3 3	1 2	3 4	4 4	3 4	2 2	1 1	3 4	3 3	2 2	3 3
ABC251	1	2	3	1	2	2 4	1 3	2 3	1 3	1 3	3 3	3 3	3 3	1 1	4 4	4 4	3 4	2 2	1 1	4 4	3 3	4 4	3 3
ABC251	2	0	0	1	1	2 2	1 1	2 3	3 3	1 3	3 4	3 3	3 3	1 2	3 4	4 4	3 4	2 2	1 1	4 4	1 3	4 4	3 3
ABC251	3	0	0	2	1	4 4	1 3	3 3	1 3	1 3	3 3	3 3	3 3	1 1	4 4	4 4	3 4	2 2	1 1	4 4	3 3	2 4	1 3
ABC252	1	2	3	1	2	2 2	1 1	2 3	3 3	1 1	3 3	3 3	3 3	1 1	4 4	4 4	4 4	2 4	1 3	3 4	3 3	2 4	1 3
ABC252	2	0	0	1	1	2 2	1 1	3 3	3 3	1 3	3 3	3 3	3 3	1 1	3 4	4 4	4 4	2 2	1 3	3 4	3 3	2 4	1 3
ABC252	3	0	0	2	1	2 2	1 1	2 3	1 3	1 1	3 3	3 3	3 3	1 1	3 4	2 4	4 4	2 4	1 3	3 4	3 3	2 4	1 3
ABC253	1	2	3	1	2	2 2	1 3	3 3	1 3	1 1	3 3	1 3	2 3	1 1	3 4	2 4	4 4	2 4	1 3	4 4	3 3	2 2	3 3
ABC253	2	0	0	1	1	2 2	1 3	3 3	1 3	1 1	3 3	1 3	2 3	1 1	3 4	2 4	4 4	2 4	1 3	4 4	3 3	2 2	3 3
ABC253	3	0	0	2	1	2 2	1 1	3 3	3 3	1 1	3 3	3 3	3 3	1 1	4 4	4 4	4 4	2 2	1 1	3 4	1 3	2 4	3 3
ABC254	1	2	3	1	2	2 2	1 3	3 3	1 1	1 1	3 3	3 3	3 3	1 2	3 4	4 4	3 4	2 2	1 3	4 4	1 3	2 2	1 3
ABC254	2	0	0	1	1	2 2	1 1	3 3	1 3	1 3	3 4	3 3	3 3	1 1	4 4	4 4	3 3	2 2	3 3	4 4	3 3	2 2	3 3
ABC254	3	0	0	2	1	2 2	1 3	3 3	1 3	1 3	3 3	3 3	3 3	1 2	3 4	4 4	3 4	2 4	1 1	4 4	1 3	2 2	1 1
ABC255	1	2	3	1	2	2 2	1 1	2 3	3 3	1 1	3 3	1 3	2 3	1 1	3 4	4 4	4 4	2 2	1 1	3 4	1 3	2 4	1 1
ABC255	2	0	0	1	1	2 2	1 1	2 2	3 3	1 1	3 3	1 3	2 3	1 1	3 4	4 4	4 4	2 2	1 3	4 4	3 3	2 2	1 1
ABC255	3	0	0	2	1	2 4	1 1	3 3	3 3	1 1	3 3	3 3	3 3	1 1	4 4	4 4	3 4	2 2	1 3	3 3	1 1	4 4	1 3
ABC256	1	2	3	1	2	2 2	1 1	3 3	1 3	1 1	3 3	1 3	2 3	1 1	3 4	2 4	3 4	2 2	1 3	4 4	3 3	2 2	1 3
ABC256	2	0	0	1	1	2 2	1 1	3 3	1 1	1 1	3 3	1 3	2 3	1 1	3 4	2 4	3 4	2 2	1 3	3 4	1 3	2 4	1 1
ABC256	3	0	0	2	1	2 4	1 1	0 0	1 3	1 1	3 3	1 3	2 3	1 1	3 4	4 4	3 4	2 2	1 1	4 4	3 3	2 2	3 3
ABC257	1	2	3	2	2	2 4	1 1	2 3	3 3	3 3	3 4	3 3	3 3	1 2	3 4	2 4	4 4	2 2	1 1	3 4	1 3	2 4	1 3
ABC257	2	0	0	1	1	2 2	1 1	2 2	3 3	3 3	3 3	3 3	3 3	1 1	4 4	0 0	4 4	2 2	1 3	4 4	3 3	2 2	3 3
ABC257	3	0	0	2	1	2 4	1 3	2 3	3 3	1 3	3 4	3 3	3 3	0 0	3 3	2 4	4 4	2 4	1 1	3 4	1 3	4 4	1 3
ABC258	1	2	3	1	2	2 2	1 3	2 3	3 3	1 1	3 3	3 3	3 3	1 1	3 4	0 0	3 4	2 2	1 1	4 4	3 3	2 2	3 3
ABC258	2	0	0	1	1	2 2	3 3	2 3	1 3	1 3	3 3	1 3	2 3	1 1	4 4	4 4	4 4	2 2	1 1	4 4	3 3	2 4	3 3
ABC258	3	0	0	2	1	2 2	1 1	3 3	3 3	1 3	3 4	3 3	3 3	1 2	3 3	2 4	3 4	2 2	1 1	4 4	3 3	2 2	3 3
ABC301	1	2	3	2	2	2 4	1 3	2 3	3 3	1 1	3 3	3 3	3 3	1 1	3 4	4 4	3 3	2 4	1 3	4 4	3 3	2 4	1 3
ABC301	2	0	0	1	1	2 2	1 1	3 3	3 3	1 1	3 3	3 3	3 3	1 1	4 4	4 4	3 4	2 4	1 3	4 4	3 3	2 2	3 3
ABC301	3	0	0	2	1	4 4	1 3	2 3	3 3	1 1	3 3	3 3	3 3	1 1	3 4	2 4	3 4	2 2	1 1	4 4	3 3	2 4	1 3
ABC302	1	2	3	1	2	2 4	1 3	2 3	1 3	1 3	3 3	3 3	3 3	1 1	3 4	2 2	4 4	4 4	1 1	4 4	3 3	2 2	1 3
ABC302	2	0	0	1	1	2 4	1 1	2 3	3 3	1 3	3 3	3 3	3 3	1 1	4 4	2 4	4 4	2 4	1 1	4 4	3 3	2 2	1 1
ABC302	3	0	0	2	1	2 2	1 3	3 3	1 3	1 1	3 3	3 3	3 3	1 2	3 3	2 4	4 4	2 4	1 3	3 4	1 3	2 2	3 3
ABC303	1	2	3	2	2	4 4	1 1	3 3	1 3	1 1	3 3	3 3	3 3	1 1	3 4	2 2	4 4	2 4	3 3	3 4	3 3	2 4	3 3
ABC303	2	0	0	1	1	2 4	1 1	3 3	1 1	1 3	3 4	3 3	3 3	1 1	3 3	2 2	4 4	2 2	1 1	3 4	3 3	2 4	1 3
ABC303	3	0	0	2	1	2 4	1 1	3 3	3 3	1 1	3 3	3 3	3 3	1 2	3 4	2 4	4 4	4 4	1 3	4 4	3 3	2 2	1 3
ABC304	1	2	3	2	2	2 2	1 1	3 3	1 1	1 1	3 4	3 3	3 3	1 1	3 3	2 4	3 4	2 4	1 1	4 4	3 3	2 4	3 3
ABC304	2	0	0	1	1	2 2	1 3	3 3	1 3	1 1	3 4	3 3	3 3	1 1	3 4	2 2	4 4	2 4	1 1	4 4	1 3	2 4	1 3
ABC304	3	0	0	2	1	2 2	1 1	3 3	1 3	1 1	3 3	3 3	3 3	1 1	3 4	4 4	3 4	2 4	1 1	4 4	3 3	4 4	3 3
ABC305	1	2	3	1	2	2 4	1 1	3 3	3 3	1 3	3 4	3 3	3 3	1 2	3 3	4 4	4 4	2 4	1 3	3 3	1 3	2 4	3 3
ABC305	2	0	0	1	1	2 4	1 1	3 3	3 3	1 3	3 4	3 3	3 3	1 2	3 4	4 4	4 4	4 4	1 3	3 4	3 3	2 4	3 3
ABC305	3	0	0	2	1	2 2	1 1	3 3	3 3	1 1	3 3	3 3	3 3	1 1	3 4	4 4	4 4	2 2	1 3	3 4	1 3	2 4	3 3
ABC307	1	2	3	1	2	2 4	1 3	3 3	1 3	1 1	3 3	3 3	3 3	1 2	3 4	2 4	3 4	2 2	1 3	4 4	3 3	2 2	1 3
ABC307	2	0	0	1	1	2 4	1 3	3 3	1 1	1 3	3 4	3 3	3 3	1 2	3 4	4 4	3 4	2 2	1 3	3 4	3 3	2 2	1 3
ABC307	3	0	0	2	1	2 4	1 1	3 3	3 3	1 1	3 4	3 3	3 3	2 2	3 3	2 4	4 4	2 2	1 1	4 4	3 3	2 2	1 3
ABC308	1	2	3	1	2	2 2	1 1	2 3	1 3	1 1	3 3	3 3	3 3	1 1	3 4	2 4	4 4	2 2	1 1	3 4	1 3	2 4	3 3
ABC308	2	0	0	1	1	2 2	1 1	2 3	3 3	1 3	3 4	3 3	3 3	1 1	4 4	4 4	3 4	2 2	1 1	3 3	1 3	2 4	3 3
ABC308	3	0	0	2	1	2 4	1 3	2 3	1 3	1 1	3 3	3 3	3 3	1 1	3 4	2 2	4 4	2 4	1 3	4 4	1 3	2 4	3 3
ABC309	1	2	3	1	2	4 4	1 3	3 3	3 3	1 1	3 3	3 3	3 3	1 2	3 4	2 2	4 4	2 2	1 1	3 4	1 3	2 2	1 3
ABC309	2	0	0	1	1	2 4	1 3	2 3	1 3	1 1	3 3	1 3	2 3	1 1	4 4	0 0	3 4	2 4	1 1	3 4	1 3	2 2	1 1
ABC309	3	0	0	2	1	2 4	1 3	3 3	1 3	1 1	3 3	3 3	3 3	1 2	3 4	2 2	4 4	2 2	1 1	4 4	3 3	2 4	1 3
ABC310	1	2	3	1	2	2 4	1 1	3 3	1 3	1 1	3 3	1 3	2 3	1 1	3 4	0 0	4 4	2 2	1 1	4 4	3 3	2 4	3 3
ABC310	2	0	0	1	1	2 4	1 1	3 3	3 3	1 1	3 3	1 3	2 3	1 1	3 4	2 4	4 4	2 2	1 1	4 4	3 3	2 2	3 3
ABC310	3	0	0	2	1	2 4	1 1	3 3	1 3	1 1	3 3	1 3	2 3	1 1	3 4	2 4	4 4	2 2	1 1	4 4	3 3	2 4	3 3
ABC311	1	2	3	1	2	2 2	1 1	3 3	3 3	1 1	3 3	3 3	3 3	1 1	4 4	4 4	3 3	2 4	1 3	4 4	3 3	2 4	1 3
ABC311	2	0	0	1	1	2 4	1 3	3 3	3 3	1 3	3 3	3 3	3 3	1 1	4 4	0 0	3 4	2 4	1 3	4 4	1 3	4 4	1 3
ABC311	3	0	0	2	1	2 2	1 1	3 3	3 3	1 1	3 3	3 3	3 3	1 1	3 4	4 4	3 3	2 2	1 1	3 4	1 3	2 4	1 3
ABC312	1	2	3	1	2	2 2	1 1	3 3	3 3	1 3	3 4	3 3	3 3	1 2	3 4	4 4	3 4	2 4	1 1	3 4	1 3	2 4	1 3
ABC312	2	0	0	1	1	2 2	1 1	3 3	3 3	1 1	3 3	3 3	3 3	1 2	3 4	4 4	3 4	2 4	1 3	4 4	3 3	2 2	1 3
ABC312	3	0	0	2	1	2 4	0 0	2 3	3 3	3 3	4 4	3 3	3 3	1 1	4 4	4 4	4 4	2 2	1 1	3 3	1 1	4 4	3 3
ABC313	1	2	3	1	2	2 4	1 3	3 3	3 3	1 1	3 4	3 3	3 3	1 1	4 4	4 4	3 4	2 2	1 1	4 4	1 3	2 2	3 3
ABC313	2	0	0	1	1	2 4	1 3	3 3	3 3	1 3	3 4	3 3	3 3	1 2	3 4	4 4	3 4	2 2	1 1	3 4	1 1	2 2	3 3
ABC313	3	0	0	2	1	2 2	1 1	2 3	1 3	1 1	3 4	3 3	3 3	1 1	4 4	4 4	4 4	2 2	1 3	3 4	1 3	2 4	3 3
ABC314	1	2	3	1	2	2 4	1 3	3 3	1 3	1 3	3 4	3 3	3 3	2 2	3 3	4 4	4 4	2 4	1 1	4 4	3 3	2 4	1 3
ABC314	2	0	0	1	1	2 4	1 3	3 3	1 3	1 3	3 4	3 3	3 3	2 2	3 3	2 4	4 4	2 4	1 1	4 4	3 3	4 4	1 3
ABC314	3	0	0	2	1	2 2	1 1	3 3	1 3	1 1	3 3	1 3	2 3	1 2	3 4	4 4	3 4	2 4	1 1	3 4	3 3	2 2	3 3
ABC315	1	2	3	1	2	2 4	1 3	3 3	1 1	1 3	3 4	3 3	3 3	2 2	3 3	2 4	4 4	2 4	1 3	4 4	3 3	2 2	1 3
ABC315	2	0	0	1	1	2 2	1 1	3 3	1 3	1 3	3 4	1 3	2 3	1 2	3 3	2 4	4 4	2 4	1 1	4 4	3 3	2 4	3 3
ABC315	3	0	0	2	1	2 4	1 3	3 3	1 3	1 3	3 4	3 3	3 3	1 2	3 4	2 4	3 4	4 4	1 3	4 4	3 3	2 2	1 3
ABC316	1	2	3	1	2	2 2	3 3	2 3	1 3	1 1	3 4	3 3	3 3	1 2	3 4	2 2	4 4	2 4	1 1	4 4	3 3	2 2	0 0
ABC316	2	0	0	1	1	2 4	3 3	2 3	3 3	1 1	3 4	3 3	3 3	1 2	3 4	0 0	3 4	2 4	1 3	4 4	3 3	2 2	3 3
ABC316	3	0	0	2	1	2 4	1 3	3 3	1 3	1 1	3 3	3 3	3 3	1 2	3 4	0 0	4 4	2 2	1 1	4 4	3 3	2 2	1 1
ABC317	1	2	3	1	2	2 2	1 1	3 3	3 3	1 1	3 3	3 3	3 3	1 1	3 4	4 4	3 4	2 4	3 3	3 4	3 3	2 2	3 3
ABC317	2	0	0	1	1	2 2	1 1	3 3	3 3	1 1	3 3	3 3	3 3	1 2	3 4	4 4	3 4	2 2	1 3	3 4	3 3	2 2	1 3
ABC317	3	0	0	2	1	2 4	1 3	3 3	3 3	1 3	3 4	3 3	3 3	1 2	3 3	4 4	4 4	2 4	3 3	4 4	3 3	2 2	3 3
ABC318	1	2	3	1	2	2 2	1 1	3 3	1 3	1 3	3 3	3 3	3 3	1 1	3 3	4 4	3 4	2 2	1 3	3 4	1 3	2 2	3 3
ABC318	2	0	0	1	1	2 2	1 1	3 3	3 3	1 3	3 3	3 3	3 3	1 2	3 3	4 4	4 4	2 2	3 3	4 4	3 3	2 4	1 3
ABC318	3	0	0	2	1	2 2	1 3	3 3	1 3	1 1	3 3	3 3	3 3	1 1	3 3	4 4	3 3	2 2	1 1	3 4	1 3	2 2	3 3
ABC319	1	2	3	1	2	2 4	1 3	2 3	3 3	1 3	3 4	3 3	3 3	1 2	3 4	4 4	3 4	2 2	1 3	3 4	3 3	2 2	1 3
ABC319	2	0	0	1	1	2 4	3 3	2 2	3 3	1 3	3 4	1 3	2 3	2 2	3 3	2 4	3 4	2 2	1 1	4 4	3 3	2 2	1 3
ABC319	3	0	0	2	1	2 2	1 1	2 3	3 3	1 1	3 3	3 3	3 3	1 1	4 4	4 4	4 4	2 4	1 3	3 4	3 3	2 2	1 3
ABC320	1	2	3	1	2	2 4	3 3	2 3	3 3	1 3	3 4	3 3	3 3	1 2	3 3	4 4	3 4	2 2	1 3	3 4	1 3	2 4	1 1
ABC320	2	0	0	1	1	2 2	3 3	0 0	1 3	1 1	3 3	3 3	3 3	1 1	3 4	4 4	3 4	2 2	1 3	4 4	3 3	2 2	1 3
ABC320	3	0	0	2	1	2 4	3 3	3 3	3 3	1 3	3 4	3 3	3 3	1 2	3 4	4 4	4 4	2 2	1 1	3 3	1 1	4 4	1 1
ABC321	1	2	3	1	2	2 2	1 3	3 3	3 3	1 3	3 3	3 3	3 3	1 1	4 4	2 4	3 4	2 2	1 1	4 4	3 3	2 2	3 3
ABC321	2	0	0	1	1	2 2	1 3	3 3	3 3	1 1	3 3	3 3	3 3	1 2	3 4	4 4	3 4	2 2	1 1	3 4	3 3	2 4	1 3
ABC321	3	0	0	2	1	2 4	1 3	3 3	3 3	3 3	3 3	3 3	3 3	1 1	4 4	2 2	4 4	2 2	1 1	3 4	1 3	2 4	1 3
ABC322	1	2	3	1	2	2 2	1 3	3 3	1 3	1 3	3 4	3 3	3 3	1 1	3 3	2 2	4 4	2 4	1 3	3 4	1 3	4 4	1 3
ABC322	2	0	0	1	1	2 2	1 1	3 3	3 3	1 3	4 4	3 3	3 3	1 1	3 3	0 0	3 4	2 2	1 3	4 4	3 3	2 4	3 3
ABC322	3	0	0	2	1	2 2	1 3	3 3	1 1	1 1	3 3	3 3	3 3	1 2	3 3	2 4	4 4	2 4	1 3	3 4	1 3	2 4	1 1
ABC323	1	2	3	1	2	2 2	1 1	2 3	3 3	1 1	3 3	3 3	3 3	1 2	3 3	2 2	4 4	2 4	1 3	3 3	1 3	4 4	3 3
ABC323	2	0	0	1	1	2 2	1 1	3 3	3 3	1 1	3 3	3 3	3 3	1 1	3 4	2 2	4 4	2 2	1 3	3 4	3 3	2 4	1 3
ABC323	3	0	0	2	1	2 2	1 1	2 3	3 3	1 1	3 3	3 3	3 3	1 2	3 4	2 4	3 4	2 4	1 3	3 4	1 3	2 4	3 3
ABC324	1	2	3	1	2	2 2	1 1	2 3	1 3	1 1	3 3	3 3	3 3	1 2	3 4	2 4	4 4	2 4	1 3	3 4	1 3	2 4	3 3
ABC324	2	0	0	1	1	2 4	1 1	2 3	3 3	1 1	3 3	3 3	3 3	1 2	3 4	4 4	4 4	2 4	1 1	3 4	1 1	4 4	1 3
ABC324	3	0	0	2	1	2 2	1 1	3 3	1 1	1 1	3 3	3 3	3 3	1 2	3 3	2 4	3 4	2 2	1 3	4 4	1 3	2 4	3 3
ABC325	1	2	3	1	2	2 2	1 3	2 3	1 3	1 3	3 4	3 3	3 3	1 2	3 4	4 4	4 4	2 4	1 3	4 4	3 3	4 4	1 1
ABC325	2	0	0	1	1	2 2	1 1	2 3	3 3	1 3	3 4	3 3	3 3	1 2	3 4	4 4	4 4	2 2	1 1	4 4	3 3	2 4	1 1
ABC325	3	0	0	2	1	2 2	3 3	3 3	1 3	1 1	3 3	3 3	3 3	1 1	3 4	4 4	4 4	2 4	1 3	3 4	1 3	2 4	1 3
ABC326	1	2	3	1	2	2 2	1 1	3 3	3 3	1 3	3 4	3 3	3 3	1 2	3 4	4 4	3 4	2 2	1 3	3 4	1 3	4 4	1 1
ABC326	2	0	0	1	1	2 2	1 1	3 3	1 3	1 1	3 4	3 3	3 3	1 1	4 4	4 4	3 3	2 2	1 1	4 4	1 3	2 4	1 3
ABC326	3	0	0	2	1	2 2	1 3	3 3	3 3	1 3	3 4	3 3	3 3	1 2	3 4	4 4	3 4	2 2	1 3	3 4	3 3	2 4	1 1
ABC327	1	2	3	1	2	2 2	1 1	2 3	3 3	1 3	3 4	3 3	3 3	1 2	3 4	2 4	4 4	2 2	1 1	3 4	1 3	2 4	3 3
ABC327	2	0	0	1	1	2 2	1 1	3 3	1 3	1 1	3 3	3 3	3 3	1 1	4 4	4 4	4 4	2 2	1 1	3 3	1 1	2 4	3 3
ABC327	3	0	0	2	1	2 2	1 1	2 3	1 3	1 3	3 4	3 3	3 3	2 2	3 3	2 2	4 4	2 2	1 1	4 4	3 3	2 2	3 3
ABC328	1	2	3	1	2	2 2	1 1	3 3	3 3	1 3	3 4	3 3	3 3	1 1	4 4	4 4	3 4	2 2	1 1	3 4	1 3	2 4	1 1
ABC328	2	0	0	1	1	2 2	1 1	3 3	3 3	1 1	3 3	1 3	2 3	1 2	3 4	4 4	4 4	2 2	1 3	3 4	3 3	2 2	1 1
ABC328	3	0	0	2	1	2 2	1 1	3 3	3 3	1 3	3 4	3 3	3 3	1 1	3 4	4 4	3 3	2 2	1 1	3 4	1 3	2 4	1 1
ABC329	1	2	3	1	2	2 2	1 1	3 3	1 3	1 1	3 3	1 3	2 3	1 1	4 4	4 4	3 3	2 2	1 3	3 4	1 3	2 4	1 3
ABC329	2	0	0	1	1	2 2	1 1	3 3	1 1	1 1	3 3	3 3	3 3	1 1	4 4	4 4	3 4	2 4	3 3	3 4	1 3	2 4	1 1
ABC329	3	0	0	2	1	2 2	1 1	3 3	3 3	1 3	3 4	1 3	2 3	1 1	3 4	2 4	3 4	2 2	1 3	3 4	3 3	2 4	3 3
ABC330	1	2	3	1	2	2 2	1 1	3 3	1 1	1 3	3 4	3 3	3 3	2 2	3 3	2 4	4 4	2 2	1 3	3 4	1 1	2 4	1 1
ABC330	2	0	0	1	1	2 2	1 1	3 3	1 1	1 3	3 4	3 3	3 3	1 2	3 4	2 4	3 4	2 2	3 3	4 4	1 3	2 2	1 3
ABC330	3	0	0	2	1	2 2	1 1	3 3	1 3	1 1	3 3	3 3	3 3	1 2	3 4	4 4	3 4	2 2	1 1	3 4	1 3	4 4	1 3
ABC331	1	2	3	1	2	2 4	1 3	3 3	1 3	1 1	3 3	3 3	3 3	1 1	4 4	4 4	4 4	2 4	1 3	3 4	1 1	4 4	1 3
ABC331	2	0	0	1	1	4 4	1 3	3 3	3 3	1 3	3 3	3 3	3 3	1 1	3 4	4 4	3 4	2 4	1 1	3 3	1 3	2 4	1 3
ABC331	3	0	0	2	1	2 2	1 3	3 3	1 1	1 1	3 3	3 3	3 3	1 1	3 4	4 4	3 4	2 2	1 3	4 4	1 3	4 4	1 1
ABC332	1	2	3	1	2	4 4	1 1	3 3	3 3	3 3	4 4	3 3	3 3	1 2	3 3	2 4	4 4	2 2	1 3	3 4	3 3	2 2	1 3
ABC332	2	0	0	1	1	2 4	1 1	3 3	1 3	1 3	3 4	3 3	3 3	1 1	3 4	2 4	3 4	2 2	1 3	4 4	3 3	2 2	1 3
ABC332	3	0	0	2	1	2 4	1 1	3 3	1 3	1 3	4 4	3 3	3 3	2 2	3 3	4 4	4 4	2 2	1 3	3 3	1 3	2 4	1 3
ABC333	1	2	3	1	2	2 2	1 3	3 3	3 3	1 1	3 3	3 3	3 3	1 1	3 4	4 4	3 4	2 2	1 1	3 4	1 3	2 4	1 3
ABC333	2	0	0	1	1	2 2	1 3	3 3	3 3	1 1	3 3	3 3	3 3	1 1	3 4	4 4	4 4	2 2	1 1	4 4	1 3	2 4	1 1
ABC333	3	0	0	2	1	2 4	1 3	3 3	3 3	1 1	3 3	3 3	3 3	1 2	3 4	4 4	3 4	2 2	1 3	3 4	1 3	2 4	3 3
ABC334	1	2	3	2	2	2 4	1 3	2 3	3 3	1 3	3 3	3 3	3 3	1 1	3 4	2 4	3 4	2 4	1 3	3 3	1 3	2 4	1 3
ABC334	2	0	0	1	1	2 4	1 3	2 3	3 3	1 3	3 3	3 3	3 3	1 1	3 4	2 4	4 4	2 4	3 3	3 4	1 3	2 2	1 3
ABC334	3	0	0	2	1	2 2	1 3	3 3	3 3	1 1	3 3	3 3	3 3	1 1	4 4	4 4	3 3	2 2	1 1	3 3	3 3	4 4	1 3
ABC335	1	2	3	1	2	2 2	1 3	3 3	1 1	1 3	3 4	1 3	2 3	1 2	3 3	2 4	4 4	2 4	3 3	4 4	3 3	2 2	1 3
ABC335	2	0	0	1	1	2 2	1 3	2 3	1 1	1 1	3 3	1 1	2 2	1 1	3 3	2 4	3 4	4 4	3 3	3 4	1 3	2 2	3 3
ABC335	3	0	0	2	1	2 2	1 3	3 3	1 1	1 3	3 4	3 3	3 3	1 2	3 3	4 4	3 4	2 2	1 3	4 4	3 3	2 2	1 3
ABC336	1	2	3	2	2	2 2	1 1	0 0	3 3	1 1	3 3	3 3	3 3	1 1	4 4	4 4	4 4	2 2	1 1	3 4	3 3	2 4	3 3
ABC336	2	0	0	1	1	2 2	1 1	2 3	1 3	1 1	3 3	3 3	3 3	0 0	3 4	2 4	4 4	2 2	1 1	4 4	3 3	2 4	3 3
ABC336	3	0	0	2	1	2 2	1 1	2 3	3 3	1 1	3 3	1 3	2 3	1 1	3 4	4 4	3 4	2 2	1 1	3 3	3 3	2 2	3 3
ABC337	1	2	3	2	2	2 2	1 3	2 3	1 3	1 1	3 3	3 3	3 3	2 2	3 3	2 4	4 4	4 4	1 3	4 4	3 3	2 2	3 3
ABC337	2	0	0	1	1	2 2	1 3	3 3	1 3	1 3	3 4	3 3	3 3	2 2	3 3	2 4	3 4	4 4	3 3	4 4	3 3	2 4	1 3
ABC337	3	0	0	2	1	2 2	1 1	2 3	3 3	1 3	3 4	3 3	3 3	2 2	3 3	4 4	4 4	2 4	1 1	4 4	3 3	2 2	3 3
ABC338	1	2	3	1	2	2 2	1 1	2 3	3 3	1 3	3 4	3 3	3 3	1 2	3 4	4 4	3 4	4 4	1 3	4 4	3 3	2 4	1 3
ABC338	2	0	0	1	1	2 2	1 1	3 3	3 3	1 1	3 3	1 3	2 3	1 1	3 4	2 4	3 4	4 4	1 3	4 4	3 3	2 4	1 3
ABC338	3	0	0	2	1	2 2	1 1	2 3	1 3	3 3	4 4	3 3	3 3	1 2	3 3	2 4	4 4	2 4	3 3	4 4	3 3	2 2	3 3
ABC339	1	2	3	1	2	2 2	1 1	2 3	3 3	1 3	3 4	3 3	3 3	1 1	4 4	4 4	3 3	2 2	1 3	3 4	1 3	2 2	1 3
ABC339	2	0	0	1	1	2 2	1 3	2 3	1 3	1 3	3 4	3 3	3 3	1 1	4 4	4 4	3 4	2 2	1 1	4 4	3 3	2 2	1 3
ABC339	3	0	0	2	1	2 2	1 1	3 3	1 3	1 1	3 3	3 3	3 3	1 1	4 4	4 4	3 3	2 2	3 3	3 4	1 3	2 2	3 3
ABC340	1	2	3	2	2	2 2	1 1	3 3	3 3	1 1	3 3	3 3	3 3	1 1	3 4	2 4	4 4	2 2	1 1	4 4	3 3	2 2	1 3
ABC340	2	0	0	1	1	2 2	1 1	3 3	1 3	1 3	3 3	3 3	3 3	1 1	3 4	2 4	4 4	2 4	1 3	4 4	1 3	2 4	3 3
ABC340	3	0	0	2	1	2 2	1 1	3 3	1 3	1 1	3 3	3 3	3 3	1 2	4 4	4 4	4 4	2 2	1 1	4 4	3 3	2 2	1 3
ABC341	1	2	3	1	2	2 4	1 3	3 3	3 3	1 3	3 4	3 3	3 3	2 2	3 3	4 4	3 4	2 2	1 1	4 4	3 3	2 4	1 1
ABC341	2	0	0	1	1	2 2	1 3	2 3	3 3	1 3	3 4	3 3	3 3	1 2	3 4	2 4	3 4	2 4	1 3	4 4	3 3	4 4	1 3
ABC341	3	0	0	2	1	4 4	3 3	3 3	3 3	1 1	3 3	1 3	2 3	1 2	3 3	2 4	4 4	2 4	1 1	4 4	3 3	2 4	1 3
ABC342	1	2	3	1	2	2 2	1 1	3 3	3 3	1 3	3 3	3 3	3 3	1 1	4 4	4 4	3 4	2 2	1 3	4 4	3 3	2 4	1 1
ABC342	2	0	0	1	1	2 4	1 3	3 3	3 3	1 3	3 3	1 3	2 3	1 1	3 4	4 4	3 4	2 2	1 3	4 4	3 3	2 2	1 1
ABC342	3	0	0	2	1	2 2	1 1	3 3	3 3	1 3	3 4	3 3	3 3	1 2	3 4	4 4	3 4	2 2	1 3	3 4	1 3	2 4	1 3
ABC343	1	2	3	1	2	2 4	1 1	3 3	1 3	1 1	3 3	3 3	3 3	1 1	4 4	4 4	4 4	2 2	1 3	3 4	1 3	2 4	3 3
ABC343	2	0	0	1	1	2 2	1 1	2 3	1 3	1 3	3 4	3 3	3 3	1 2	3 4	4 4	4 4	2 2	3 3	3 4	1 3	2 4	3 3
ABC343	3	0	0	2	1	2 4	1 1	3 3	1 3	1 1	3 3	1 3	2 3	1 1	4 4	4 4	3 4	2 2	1 1	3 4	1 3	4 4	1 3
ABC344	1	2	3	1	2	2 4	1 1	3 3	3 3	1 1	3 3	3 3	3 3	1 1	4 4	4 4	3 3	2 4	1 3	4 4	1 3	4 4	0 0
ABC344	2	0	0	1	1	2 4	1 3	0 0	1 3	1 3	3 4	3 3	3 3	1 2	3 4	4 4	3 4	2 2	1 1	4 4	3 3	2 4	1 3
ABC344	3	0	0	2	1	4 4	1 1	3 3	3 3	1 1	3 3	3 3	3 3	1 1	4 4	4 4	3 3	2 4	1 3	4 4	1 3	2 4	1 3
ABC345	1	2	3	1	2	2 2	1 1	3 3	1 1	1 1	3 3	3 3	3 3	2 2	3 3	2 4	4 4	2 2	1 3	4 4	1 3	4 4	3 3
ABC345	2	0	0	1	1	2 4	1 3	3 3	1 1	1 1	3 3	3 3	3 3	1 2	3 4	4 4	4 4	2 2	1 1	3 4	1 3	4 4	3 3
ABC345	3	0	0	2	1	2 2	1 1	3 3	1 3	1 3	3 4	3 3	3 3	2 2	3 3	2 4	4 4	2 2	1 3	4 4	1 3	4 4	1 3
ABC346	1	2	3	1	2	2 2	1 3	2 3	3 3	1 1	3 3	3 3	3 3	1 1	3 4	4 4	3 3	2 2	1 3	3 4	1 3	2 4	1 3
ABC346	2	0	0	1	1	2 2	1 1	3 3	1 3	1 3	3 4	3 3	3 3	1 2	3 4	0 0	3 4	2 2	1 1	3 4	1 3	4 4	1 3
ABC346	3	0	0	2	1	2 4	3 3	2 3	3 3	1 1	3 3	3 3	3 3	1 1	3 4	4 4	3 3	2 4	1 3	4 4	3 3	2 2	1 3
ABC347	1	2	3	1	2	2 2	1 1	3 3	1 3	1 1	3 3	3 3	3 3	1 2	3 4	4 4	3 4	2 2	1 3	4 4	3 3	2 2	1 3
ABC347	2	0	0	1	1	2 2	1 1	3 3	3 3	1 1	3 3	3 3	3 3	1 1	4 4	2 4	3 4	2 2	1 3	4 4	3 3	2 2	1 3
ABC347	3	0	0	2	1	2 2	1 1	3 3	1 1	1 3	3 4	3 3	3 3	2 2	3 3	4 4	4 4	2 2	1 1	4 4	3 3	2 2	3 3
ABC348	1	2	3	1	2	2 2	1 1	3 3	3 3	1 3	3 4	3 3	3 3	1 1	3 4	4 4	3 4	2 4	1 1	3 4	1 3	2 4	1 3
ABC348	2	0	0	1	1	2 2	1 1	3 3	3 3	1 1	3 3	3 3	3 3	1 2	3 3	4 4	3 4	2 4	1 1	3 4	1 3	2 4	1 1
ABC348	3	0	0	2	1	2 2	1 1	3 3	3 3	1 3	3 4	3 3	3 3	1 1	4 4	2 4	4 4	2 2	1 1	4 4	3 3	2 2	3 3
ABC349	1	2	3	1	2	2 2	1 3	2 3	1 1	1 1	3 3	3 3	3 3	1 2	3 4	2 4	4 4	2 2	3 3	4 4	3 3	2 4	1 3
ABC349	2	0	0	1	1	2 2	1 3	3 3	1 3	1 1	3 3	1 3	2 3	1 1	3 4	2 4	4 4	2 2	1 3	3 4	3 3	2 4	1 3
ABC349	3	0	0	2	1	2 2	1 1	2 3	1 1	1 1	3 3	3 3	3 3	1 2	3 4	2 4	4 4	2 2	3 3	4 4	3 3	2 4	1 3
ABC350	1	2	3	1	2	2 2	1 3	3 3	3 3	1 1	3 3	3 3	3 3	0 0	3 4	4 4	4 4	2 2	1 3	3 4	1 3	2 4	3 3
ABC350	2	0	0	1	1	2 4	3 3	3 3	1 3	1 1	3 4	3 3	3 3	1 2	3 4	4 4	4 4	2 4	1 3	4 4	3 3	2 2	3 3
ABC350	3	0	0	2	1	2 2	1 1	3 3	3 3	1 1	3 3	3 3	3 3	1 2	3 4	4 4	3 4	2 2	1 3	3 4	1 3	2 4	1 3
ABC351	1	2	3	2	2	2 4	1 3	3 3	3 3	1 1	3 3	3 3	3 3	1 1	4 4	4 4	3 4	2 2	1 1	4 4	3 3	2 4	3 3
ABC351	2	0	0	1	1	2 2	1 1	3 3	3 3	1 1	3 3	3 3	3 3	1 1	3 4	4 4	3 3	2 2	1 3	3 4	1 3	2 4	3 3
ABC351	3	0	0	2	1	4 4	3 3	3 3	3 3	1 1	3 3	3 3	3 3	1 1	3 4	4 4	4 4	2 2	1 1	4 4	3 3	4 4	1 3
ABC352	1	2	3	1	2	2 2	1 3	3 3	1 3	1 1	3 3	3 3	3 3	1 2	3 4	4 4	4 4	2 2	1 1	4 4	3 3	2 4	1 3
ABC352	2	0	0	1	1	2 2	1 3	3 3	1 3	1 1	3 3	1 3	2 3	1 2	3 4	4 4	4 4	2 2	1 1	4 4	3 3	2 2	3 3
ABC352	3	0	0	2	1	2 2	1 1	3 3	3 3	1 1	3 3	1 3	2 3	1 1	3 4	2 4	4 4	2 2	1 3	3 4	1 3	4 4	1 1
ABC353	1	2	3	1	2	4 4	1 3	3 3	1 3	1 1	3 3	3 3	3 3	1 1	3 4	2 4	3 4	2 2	1 1	3 4	1 3	2 2	1 3
ABC353	2	0	0	1	1	2 4	1 1	3 3	3 3	1 3	3 4	3 3	3 3	1 1	3 4	2 2	4 4	2 2	1 1	3 4	1 1	2 4	1 3
ABC353	3	0	0	2	1	2 4	1 3	3 3	1 3	1 1	3 3	3 3	3 3	1 1	3 4	4 4	3 4	2 2	1 3	4 4	3 3	2 2	1 3
ABC354	1	2	3	1	2	2 4	1 1	2 3	3 3	1 1	3 3	3 3	3 3	1 1	3 4	2 4	3 4	2 4	1 3	4 4	1 3	2 4	3 3
ABC354	2	0	0	1	1	2 2	1 1	2 3	1 3	1 1	3 3	3 3	3 3	1 1	3 4	2 4	3 4	2 4	1 3	4 4	1 3	2 4	3 3
ABC354	3	0	0	2	1	2 4	1 1	3 3	3 3	1 1	3 3	3 3	3 3	1 1	4 4	4 4	3 3	2 2	1 1	4 4	3 3	2 2	3 3
ABC355	1	2	3	1	2	2 4	1 3	3 3	1 3	1 3	3 4	3 3	3 3	2 2	3 3	2 4	4 4	4 4	1 3	4 4	3 3	2 2	3 3
ABC355	2	0	0	1	1	2 4	1 1	3 3	1 3	1 3	3 3	3 3	3 3	1 2	3 4	2 2	4 4	2 4	1 1	4 4	3 3	2 2	3 3
ABC355	3	0	0	2	1	2 2	3 3	3 3	3 3	1 3	3 4	3 3	3 3	1 1	3 4	2 4	4 4	2 4	1 3	4 4	3 3	2 2	1 3
ABC357	1	2	3	1	2	2 2	1 1	3 3	1 3	1 3	3 4	3 3	3 3	2 2	3 3	4 4	4 4	2 2	1 3	4 4	3 3	2 4	1 3
ABC357	2	0	0	1	1	2 2	1 1	3 3	1 3	3 3	4 4	3 3	3 3	2 2	3 3	4 4	4 4	2 2	3 3	3 4	3 3	2 4	1 3
ABC357	3	0	0	2	1	2 4	1 3	3 3	3 3	1 3	3 4	3 3	3 3	0 0	3 4	4 4	4 4	2 2	1 3	4 4	3 3	2 4	3 3
ABC358	1	2	3	1	2	2 2	1 3	3 3	3 3	1 1	3 3	3 3	3 3	1 1	3 4	2 4	3 4	2 2	1 1	4 4	1 3	2 2	1 3
ABC358	2	0	0	1	1	2 2	1 3	3 3	3 3	1 1	3 3	1 3	2 3	1 1	4 4	4 4	3 4	2 4	1 1	3 4	1 1	2 4	1 3
ABC358	3	0	0	2	1	2 2	1 1	3 3	1 3	1 1	3 3	3 3	3 3	1 1	3 3	0 0	4 4	2 2	1 1	3 4	3 3	2 4	1 3
ABC359	1	2	3	1	2	2 2	1 3	3 3	3 3	1 1	3 4	3 3	3 3	1 2	3 4	2 4	4 4	2 2	1 3	4 4	3 3	2 2	3 3
ABC359	2	0	0	1	1	2 2	1 3	3 3	3 3	1 3	3 4	3 3	3 3	1 1	3 4	0 0	4 4	2 2	1 1	4 4	3 3	2 2	3 3
ABC359	3	0	0	2	1	2 2	1 1	3 3	3 3	1 3	4 4	3 3	3 3	2 2	3 3	2 4	4 4	2 4	3 3	4 4	3 3	2 2	3 3
ABC360	1	2	3	1	2	2 4	1 1	2 3	3 3	3 3	4 4	3 3	3 3	1 2	3 3	0 0	4 4	2 2	1 1	4 4	1 3	2 2	3 3
ABC360	2	0	0	1	1	2 4	1 1	2 2	3 3	1 3	3 4	3 3	3 3	1 2	3 4	4 4	4 4	2 2	1 3	4 4	1 1	2 4	1 3
ABC360	3	0	0	2	1	2 2	1 3	3 3	3 3	1 3	3 4	3 3	3 3	1 1	3 3	2 4	3 4	2 4	1 1	3 4	3 3	2 2	3 3
ABC361	1	2	3	1	2	2 2	1 3	3 3	1 3	1 1	3 3	3 3	3 3	1 2	3 4	4 4	3 3	2 4	1 1	4 4	3 3	2 2	3 3
ABC361	2	0	0	1	1	2 2	1 1	3 3	1 1	1 3	3 3	3 3	3 3	1 2	3 4	4 4	3 4	2 4	1 3	3 4	1 3	2 4	3 3
ABC361	3	0	0	2	1	2 2	3 3	2 3	3 3	1 3	3 4	3 3	3 3	1 1	3 4	4 4	3 3	2 2	1 1	3 4	1 3	2 4	3 3
ABC362	1	2	3	1	2	2 2	1 1	3 3	3 3	1 1	3 3	3 3	3 3	1 2	3 3	4 4	3 3	2 2	1 1	3 3	1 3	4 4	1 1
ABC362	2	0	0	1	1	2 2	1 1	3 3	1 3	1 1	3 3	3 3	3 3	1 2	3 3	4 4	3 4	2 2	1 1	3 4	3 3	2 4	1 3
ABC362	3	0	0	2	1	2 4	1 3	3 3	3 3	1 1	3 3	3 3	3 3	1 2	3 4	4 4	3 4	2 2	1 1	3 3	1 3	2 4	1 3
ABC363	1	2	3	1	2	2 4	1 3	3 3	1 3	1 1	3 4	3 3	3 3	1 2	3 4	2 4	4 4	2 4	1 3	3 4	3 3	2 2	1 3
ABC363	2	0	0	1	1	2 2	1 3	3 3	1 3	1 1	3 4	3 3	3 3	1 2	3 4	4 4	4 4	2 2	1 1	3 4	3 3	2 2	1 3
ABC363	3	0	0	2	1	2 4	1 3	3 3	1 3	1 3	3 3	3 3	3 3	1 1	4 4	0 0	4 4	2 4	1 3	4 4	3 3	2 2	3 3
